# Supplementary material for: Energy budgets of captive Chinese pangolins (Manis pentadactyla)
Source: Conserv Physiol. 2023 Jul 13;11(1):coad049. doi: 10.1093/conphys/coad049 (PMC10348091; doi:10.1093/conphys/coad049)
Supplement: Web_Material_coad049 [file web_material_coad049.zip]

Archive with 5 entries (5 files):
- DEE regression data.xlsx
- DEE sample data.xlsx
- RMR regression data.xlsx
- RMR sample data.xlsx
- Supplement file.pdf
