# Supplementary material for: Energy budgets of captive Chinese pangolins (Manis pentadactyla)
Source: Conserv Physiol. 2023 Jul 13;11(1):coad049. doi: 10.1093/conphys/coad049 (PMC10348091; doi:10.1093/conphys/coad049)
Supplement: Web_Material_coad049 [file web_material_coad049.zip › DEE regression data.xlsx]

## Sheet: 拟合曲线
Species	Body mass (g)	FMR (kJ/day)	lnBM(g)	lnDEE(KJ/day)	expection lnDEE	expection DEE	ratio
Antechinus stuartii	30	88.8	3.4012	4.48639	4.09275	59.9047	1.48236
Antechinus swainsoni	48.6	152.6	3.88362	5.02782	4.39668	81.1811	1.87975
Antechinus minimus	34	70.3	3.52636	4.25277	4.17161	64.8195	1.08455
Parantechinus apicalis	51.5	94.3	3.94158	4.54648	4.4332	84.2001	1.11995
Phascogale calura	33.7	67.8	3.5175	4.21656	4.16602	64.4586	1.05184
Dasyurus viverrinus	1065.5	981	6.9712	6.88857	6.34186	567.849	1.72757
Sminthropsis crassicaudata	16.6	68.7	2.8094	4.22975	3.71992	41.2612	1.665
Aepyprymnus rufescens	2875	1428.8	7.96381	7.26459	6.9672	1061.25	1.34634
Potorous tridactylus	825.3	516.7	6.71575	6.24746	6.18092	483.437	1.06881
Lagochestes conspicillatus	2529	680	7.83558	6.52209	6.88641	978.886	0.694667
Lagochestes hirsuitus	1402	596.5	7.24566	6.39108	6.51476	675.034	0.88366
Bettongia gaimardi	1700	874	7.43838	6.77308	6.63618	762.179	1.14671
Bettongia lesueur	720	442	6.57925	6.09131	6.09493	443.602	0.996388
Bettongia penicillata	1100	595.5	7.00307	6.3894	6.36193	579.364	1.02785
Setonix brachyurus	1900	548	7.54961	6.30628	6.70625	817.502	0.670334
Macropus giganteus	44500	8670	10.7032	9.06762	8.69304	5961.3	1.45438
Macropus robustus	12912	1572	9.46591	7.3601	7.91352	2734.01	0.57498
Macropus eugenii	4380	1150	8.3848	7.04752	7.23243	1383.58	0.83118
Thylogale billiarieri	5980	1630	8.69618	7.39634	7.42859	1683.43	0.968259
Petrogale xanthopus	8900	2210	9.09381	7.70075	7.6791	2162.67	1.02189
Petrogale lateralis	2205	610	7.69848	6.41346	6.80004	897.887	0.679373
Tarsipes rostratus	9.3	28.8	2.23001	3.36038	3.35491	28.643	1.00548
Trichosurus arnhemensis	1103	324	7.00579	5.78074	6.36365	580.359	0.558275
Petaurus breviceps	123.5	172.5	4.81624	5.1504	4.98423	146.091	1.18077
Petauroides volans	1018	336	6.9256	5.81711	6.31312	551.767	0.608953
Pseudochirus herbertensis	1103	446	7.00579	6.10032	6.36365	580.359	0.76849
Pseudocheirus peregrinus	949.8	628.1	6.85625	6.4427	6.26944	528.181	1.18918
Gymnobelideus leadbeateri	129	226	4.85981	5.42053	5.01168	150.157	1.50509
Hemibeldideus lemuroides	1026	675	6.93342	6.51471	6.31806	554.494	1.21733
Phascolarctos cinereus	9300	2040	9.13777	7.62071	7.70679	2223.4	0.917512
Lasiorhinus latifrons	28000	3802	10.24	8.24328	8.40117	4452.29	0.853942
Lasiorhinus krefftii	23800	4916.5	10.0774	8.50035	8.29879	4019	1.22332
Vombatus ursinus	33350	7935	10.4148	8.97904	8.51133	4970.78	1.59633
Isodon obesulus	744.3	489.7	6.61244	6.19379	6.11584	452.976	1.08107
Isodon auratus	332.7	181.3	5.80724	5.20015	5.60856	272.752	0.664707
Macrotis lagotis	1170	540.5	7.06476	6.29249	6.4008	602.326	0.897355
Marmosa robinsoni	28	53	3.3322	3.97029	4.04929	57.3567	0.924043
Ambysomus hottentottus	66.8	103.5	4.2017	4.63957	4.59707	99.1935	1.04341
Eremitalpa namibensis	20.7	12.5	3.03013	2.52573	3.85898	47.4172	0.263618
Microgale dobsoni	42.6	77.1	3.75185	4.3451	4.31367	74.7141	1.03193
Microgale talazaci	42.8	66.5	3.75654	4.1972	4.31662	74.9348	0.887438
Bradypus varigatus	4166.7	605.8	8.33488	6.40655	7.20097	1340.74	0.451841
Antidorcas marsupialis	43300	24100	10.6759	10.09	8.67582	5859.51	4.11297
Oryx leucoryx	85250	16578.5	11.3533	9.71586	9.10261	8978.66	1.84643
Rangifer tarandus	52800	15500	10.8743	9.6486	8.80079	6639.47	2.33452
Cervus elaphus	107300	24100	11.5834	10.09	9.24753	10378.9	2.32201
Odocoilus hemionus	39100	18000	10.5739	9.79813	8.61154	5494.72	3.27587
Odocoilus virginianus	35200	9942	10.4688	9.20452	8.54534	5142.76	1.9332
Lama pacos	48000	14050	10.779	9.55038	8.74074	6252.54	2.24709
Bassariscus astutus	752	472	6.62274	6.15698	6.12232	455.923	1.03526
Suricata suricatta	597.5	409.3	6.39275	6.01445	5.97744	394.427	1.03771
Proteles cristatus	8540	1850	9.05252	7.52294	7.65309	2107.14	0.877969
Canis lupus	37300	17700	10.5267	9.78132	8.58185	5333.97	3.31835
Vulpes cana	945	604.2	6.85118	6.40391	6.26625	526.497	1.14758
Vulpes velox	2105	1783.5	7.65207	7.48633	6.7708	872.013	2.04527
Vulpes macrotis	1496.7	1229.3	7.31102	7.1142	6.55594	703.411	1.74763
Vulpes vulpes	5602.5	2004.5	8.63097	7.60315	7.38751	1615.68	1.24066
Lycaon pictus	25170	15300	10.1334	9.63561	8.33405	4163.23	3.67503
Mustela nivalis	100	200.4	4.60517	5.30032	4.85126	127.901	1.56684
Rousettus aegyptiacus	130	343.7	4.86753	5.83977	5.01655	150.889	2.27783
Syconycteris australis	17.4	76.9	2.85647	4.34251	3.74958	42.5031	1.80928
Saccopteryx bilineata	7.8	16.2	2.05412	2.78501	3.2441	25.6386	0.63186
Desmodus rotundus	36	72	3.58352	4.27667	4.20762	67.1962	1.07149
Macrotus californicus	12.9	22.8	2.55723	3.12676	3.56105	35.2003	0.647723
Phyllostomus hastatus	79.5	138.3	4.37576	4.92943	4.70673	110.689	1.24944
Anoura caudifer	11.5	51.9	2.44235	3.94932	3.48868	32.7427	1.58509
Carollia perscipillata	19.5	79.3	2.97041	4.37324	3.82136	45.6663	1.73651
Carollia brevicauda	18.2	50	2.90142	3.91202	3.7779	43.7239	1.14354
Glossophaga commissarisi	8.7	45.7	2.16332	3.8221	3.31289	27.4645	1.66397
Glossophaga soricina	9.8	46	2.28238	3.82864	3.3879	29.6037	1.55386
Glossophaga longirostris	12	53	2.48491	3.97029	3.51549	33.6324	1.57586
Plecotus auritus	8.5	27	2.14007	3.29584	3.29824	27.065	0.997598
Pipistrellus pipistrellus	7.6	29.3	2.02815	3.37759	3.22773	25.2224	1.16166
Myotis lucifugus	8.4	27.6	2.12823	3.31782	3.29079	26.864	1.0274
Eptesicus fuscus	19.1	61.5	2.94969	4.11904	3.8083	45.0739	1.36443
Talpa europea	87.7	173	4.47392	5.15329	4.76857	117.751	1.4692
Sorex areneus	7.7	84.4	2.04122	4.43557	3.23597	25.431	3.31878
Aloutta palliata	7330	2580	8.89973	7.85554	7.55683	1913.77	1.34812
Microcebus murinus	62.4	98.8	4.13357	4.5931	4.55415	95.0256	1.03972
Lepus californiacus	1800	1295.5	7.49554	7.16665	6.67219	790.125	1.63961
Lepus americanus	1390	1058	7.23706	6.96414	6.50935	671.388	1.57584
Spermophilus saturatus	224.7	247.4	5.41477	5.51101	5.3613	213.002	1.16149
Spermophilus parryi	630	817	6.44572	6.70564	6.0108	407.811	2.00338
Ammospermophilus leucurus	88.2	95.3	4.47961	4.55703	4.77215	118.173	0.806443
Sciurus carolinensis	600	615	6.39693	6.42162	5.98007	395.466	1.55513
Sciurus vulgaris	322	351	5.77455	5.86079	5.58797	267.192	1.31366
Tamiasciurus hudsonicus	225	329.5	5.4161	5.79758	5.36214	213.181	1.54563
Tamais striatus	96.5	131.2	4.56954	4.87672	4.82881	125.062	1.04908
Xerus inauris	587	378.5	6.37502	5.93622	5.96627	390.046	0.970397
Marmota flaviventris	3225	2370.7	8.07869	7.77094	7.03957	1140.9	2.07792
Thomomys bottae	103.8	130.1	4.64247	4.8683	4.87475	130.942	0.993571
Perognathus formosus	18	39.5	2.89037	3.6763	3.77093	43.4206	0.909706
Dipodomys merriami	34	45.1	3.52636	3.80888	4.17161	64.8195	0.695778
Dipodomys microps	58.6	117.4	4.07073	4.76559	4.51456	91.3376	1.28534
Cavia magna	519.5	462.9	6.25287	6.13751	5.88931	361.155	1.28172
Bathyergus janetta	357	316	5.87774	5.75574	5.65297	285.138	1.10824
Georychus capensis	132	138.5	4.8828	4.93087	5.02617	152.348	0.909105
Cryptomys damarensis	112.6	87	4.72384	4.46591	4.92602	137.83	0.631213
Lemmus trimucronatus	62	191.4	4.12713	5.25437	4.55009	94.6414	2.02237
Myodes rutilus	16	63.3	2.77259	4.14789	3.69673	40.3153	1.57012
Myodes glareolus	23.4	88	3.15274	4.47734	3.93622	51.2248	1.71792
Arvicola terrestris	85.8	118.9	4.45202	4.77828	4.75477	116.137	1.02379
Microtus arvalis	20	90	2.99573	4.49981	3.83731	46.4006	1.93963
Microtus agrestis	27.6	87.9	3.31782	4.4762	4.04022	56.8391	1.54647
Microtus pennsylvannicus	34	96.2	3.52636	4.56643	4.17161	64.8195	1.48412
Peromyscus crinitus	13.4	40.1	2.59525	3.69138	3.58501	36.0537	1.11223
Peromyscus leucopus	19.4	52.5	2.96527	3.96081	3.81812	45.5186	1.15337
Peromyscus maniculatus	18.9	56.9	2.93916	4.0413	3.80167	44.776	1.27077
Gerbillus allenbyi	22.8	35.6	3.12676	3.57235	3.91986	50.3933	0.706442
Gerbillus pyramidium	31.8	45.2	3.45947	3.8111	4.12946	62.1446	0.727336
Psammomys obesus	170.7	165.4	5.13991	5.10837	5.18814	179.135	0.923324
Sekeetamys calurus	41.2	44	3.71844	3.78419	4.29262	73.1576	0.601441
Acomys cahirinus	42	57.1	3.73767	4.0448	4.30473	74.0494	0.771107
Acomys russatus	46	48.8	3.82864	3.88773	4.36204	78.4173	0.622312
Apodemus sylvaticus	20.4	56.4	3.01553	4.03247	3.84979	46.9831	1.20043
Pseudomys nanus	44.4	44.6	3.79324	3.79773	4.33974	76.6877	0.58158
Mus musculus	16.1	52.4	2.77882	3.95891	3.70066	40.4739	1.29466
Mus domesticus	14	45.1	2.63906	3.80888	3.61261	37.0625	1.21686
Pseudomys albocinereus	32.6	62.2	3.48431	4.13035	4.14512	63.125	0.985347
Praomys natalensis	57.3	86.6	4.0483	4.4613	4.50043	90.0558	0.961626
Rhabdomys pumilio	41.7	64.5	3.7305	4.16667	4.30022	73.7157	0.874983
Zyzomys argurus	46.8	15.6	3.84588	2.74727	4.37291	79.2737	0.196787
Callithrix jacchus	450	213.384	6.10925	5.36309	5.79883	329.912	0.646791
Lemur catta	2210	907.928	7.70075	6.81117	6.80147	899.169	1.00974
Macaca radiata	4200	1050.18	8.34284	6.95672	7.20599	1347.48	0.779371
Allenopithecus nigroviridis	7900	2192.42	8.97462	7.69276	7.60401	2006.22	1.09281
Macaca mulatta	14400	2539.69	9.57498	7.8398	7.98224	2928.48	0.867237
Papio anubis	16200	3481.09	9.69277	8.1551	8.05644	3154.05	1.10369
Pan paniscus	38000	7393.13	10.5453	8.90831	8.59357	5396.82	1.3699
Pan troglodytes	57100	9983.02	10.9526	9.20864	8.85011	6975.17	1.43122
Homo sapiens	72200	10384.7	11.1872	9.24809	8.99793	8086.35	1.28422
Pongo pygmaeus	74800	8301.06	11.2226	9.02414	9.02022	8268.61	1.00392
Gorilla gorilla	123700	13221.4	11.7256	9.4896	9.33714	11351.9	1.16469
Ailuropoda melanoleuca	92600	6200	11.436	8.7323	9.15471	9458.87	0.65547
Manis temminckii	12600	1200	9.44145	7.09008	7.89811	2692.2	0.445732
Cyclopes didactylus	269	120	5.59471	4.78749	5.47467	238.571	0.502994
Manis pentadactyla	4627.98	744.908	8.43988	6.61326	7.26712	1432.42	0.520034
adult Chinese pangolin	4098.67	756.28	8.31842	6.62841	7.1906	1326.9	0.569959
	4447.63	808.6	8.40013	6.6953	7.24208	1397	0.578813
	4337.63	655.62	8.37508	6.48558	7.2263	1375.13	0.47677
	5628	759.13	8.63551	6.63217	7.39037	1620.31	0.46851
subadult Chinese pangolin	2239.88	490.58	7.71418	6.19559	6.80993	906.809	0.540996
	2385.25	635.85	7.77706	6.45496	6.84955	943.454	0.67396
	2756.5	628.88	7.92172	6.44394	6.94068	1033.47	0.60851
	2866.25	633.95	7.96076	6.45197	6.96528	1059.21	0.598512
