# Supplementary material for: Energy budgets of captive Chinese pangolins (Manis pentadactyla)
Source: Conserv Physiol. 2023 Jul 13;11(1):coad049. doi: 10.1093/conphys/coad049 (PMC10348091; doi:10.1093/conphys/coad049)
Supplement: Web_Material_coad049 [file web_material_coad049.zip › DEE sample data.xlsx]

## Sheet: MP1-1
Time	FR	FiO2	FeO2	FiO2-FeO2	1-FiO2	FiCO2	FeCO2	FiCO2-FeCO2	O2 consumption
11:01:00	3500	0.2068	0.2034	0.0034	0.7932	0.0003	0.0018	-0.0015	13.6338	81.8026
11:07:00	3500	0.2068	0.2029	0.0039	0.7932	0.0003	0.0016	-0.0013	16.0225	96.1351
11:13:00	3500	0.2069	0.2029	0.004	0.7931	0.0003	0.0018	-0.0015	16.2827	97.6959
11:19:00	3500	0.2076	0.2033	0.0043	0.7924	0.0003	0.0018	-0.0015	17.6175	105.705
11:25:00	3500	0.2078	0.2036	0.0042	0.7922	0.0003	0.0018	-0.0015	17.1788	103.073
11:31:00	3500	0.2075	0.2034	0.0041	0.7925	0.0003	0.0018	-0.0015	16.7326	100.396
11:37:00	3500	0.2066	0.2027	0.0039	0.7934	0.0003	0.0018	-0.0015	15.8373	95.0241
11:43:00	3500	0.2073	0.2033	0.004	0.7927	0.0003	0.0018	-0.0015	16.2882	97.7293
11:49:00	3500	0.2077	0.2035	0.0042	0.7923	0.0003	0.0019	-0.0016	17.0855	102.513
11:55:00	3500	0.2072	0.2028	0.0044	0.7928	0.0003	0.0018	-0.0015	18.0527	108.316
12:01:00	3500	0.2073	0.203	0.0043	0.7927	0.0003	0.0018	-0.0015	17.6128	105.677
12:07:00	3500	0.2077	0.2037	0.004	0.7923	0.0003	0.0019	-0.0016	16.202	97.2123
12:13:00	3500	0.2076	0.2034	0.0042	0.7924	0.0003	0.0019	-0.0016	17.0841	102.505
12:19:00	3500	0.2069	0.2028	0.0041	0.7931	0.0003	0.0018	-0.0015	16.724	100.344
12:25:00	3500	0.2072	0.2029	0.0043	0.7928	0.0003	0.0019	-0.0016	17.5198	105.119
12:31:00	3500	0.2076	0.2031	0.0045	0.7924	0.0003	0.0019	-0.0016	18.4092	110.455
12:37:00	3500	0.2069	0.2028	0.0041	0.7931	0.0003	0.0019	-0.0016	16.6327	99.7959
12:43:00	3500	0.2062	0.2021	0.0041	0.7938	0.0003	0.0019	-0.0016	16.6229	99.7376
12:49:00	3500	0.2067	0.2025	0.0042	0.7933	0.0003	0.0019	-0.0016	17.0711	102.426
12:55:00	3500	0.2073	0.2029	0.0044	0.7927	0.0003	0.0019	-0.0016	17.9628	107.777
13:01:00	3500	0.2075	0.203	0.0045	0.7925	0.0003	0.0019	-0.0016	18.4076	110.445
13:07:00	3500	0.2078	0.2031	0.0047	0.7922	0.0003	0.0019	-0.0016	19.296	115.776
13:13:00	3500	0.2079	0.2033	0.0046	0.7921	0.0003	0.0019	-0.0016	18.8559	113.135
13:19:00	3500	0.208	0.2034	0.0046	0.792	0.0003	0.0019	-0.0016	18.8576	113.145
13:25:00	3500	0.2074	0.2028	0.0046	0.7926	0.0003	0.0019	-0.0016	18.8475	113.085
13:31:00	3500	0.2064	0.2021	0.0043	0.7936	0.0003	0.0019	-0.0016	17.5078	105.047
13:37:00	3500	0.2065	0.202	0.0045	0.7935	0.0003	0.0019	-0.0016	18.3914	110.349
13:43:00	3500	0.207	0.2026	0.0044	0.793	0.0003	0.0019	-0.0016	17.9581	107.749
13:49:00	3500	0.2076	0.203	0.0046	0.7924	0.0003	0.0019	-0.0016	18.8509	113.105
13:55:00	3500	0.2078	0.2034	0.0044	0.7922	0.0003	0.0019	-0.0016	17.9706	107.824
14:01:00	3500	0.2082	0.2036	0.0046	0.7918	0.0003	0.0019	-0.0016	18.8609	113.166
14:07:00	3500	0.2076	0.2031	0.0045	0.7924	0.0003	0.0019	-0.0016	18.4092	110.455
14:13:00	3500	0.2067	0.2022	0.0045	0.7933	0.0003	0.0019	-0.0016	18.3947	110.368
14:19:00	3500	0.2067	0.2022	0.0045	0.7933	0.0003	0.0019	-0.0016	18.3947	110.368
14:25:00	3500	0.2069	0.2025	0.0044	0.7931	0.0003	0.0019	-0.0016	17.9566	107.739
14:31:00	3500	0.2072	0.2026	0.0046	0.7928	0.0003	0.0018	-0.0015	18.9357	113.614
14:37:00	3500	0.207	0.2026	0.0044	0.793	0.0003	0.0019	-0.0016	17.9581	107.749
14:43:00	3500	0.2072	0.2026	0.0046	0.7928	0.0003	0.0018	-0.0015	18.9357	113.614
14:49:00	3500	0.207	0.2025	0.0045	0.793	0.0003	0.0019	-0.0016	18.3995	110.397
14:55:00	3500	0.2068	0.2024	0.0044	0.7932	0.0003	0.0019	-0.0016	17.955	107.73
15:01:00	3500	0.2068	0.2025	0.0043	0.7932	0.0003	0.0018	-0.0015	17.605	105.63
15:07:00	3500	0.2068	0.2024	0.0044	0.7932	0.0003	0.0019	-0.0016	17.955	107.73
15:13:00	3500	0.2069	0.2025	0.0044	0.7931	0.0003	0.0019	-0.0016	17.9566	107.739
15:19:00	3500	0.2068	0.2025	0.0043	0.7932	0.0003	0.0019	-0.0016	17.5138	105.083
15:25:00	3500	0.2068	0.2024	0.0044	0.7932	0.0003	0.0019	-0.0016	17.955	107.73
15:31:00	3500	0.2068	0.2024	0.0044	0.7932	0.0003	0.0018	-0.0015	18.0463	108.278
15:36:00	3500	0.2068	0.2024	0.0044	0.7932	0.0003	0.0019	-0.0016	17.955	107.73
15:43:00	3500	0.2067	0.2024	0.0043	0.7933	0.0003	0.0018	-0.0015	17.6035	105.621
15:49:00	3500	0.2067	0.2023	0.0044	0.7933	0.0003	0.0019	-0.0016	17.9535	107.721
15:54:00	3500	0.2067	0.2025	0.0042	0.7933	0.0003	0.0018	-0.0015	17.1623	102.974
16:01:00	3500	0.2067	0.2025	0.0042	0.7933	0.0003	0.0019	-0.0016	17.0711	102.426
16:07:00	3500	0.2068	0.2025	0.0043	0.7932	0.0003	0.0019	-0.0016	17.5138	105.083
16:12:00	3500	0.2068	0.2025	0.0043	0.7932	0.0003	0.0019	-0.0016	17.5138	105.083
16:18:00	3500	0.2068	0.2026	0.0042	0.7932	0.0003	0.0019	-0.0016	17.0725	102.435
16:24:00	3500	0.2068	0.2027	0.0041	0.7932	0.0003	0.0018	-0.0015	16.7225	100.335
16:03:00	3500	0.2069	0.2028	0.0041	0.7931	0.0003	0.0018	-0.0015	16.724	100.344
16:36:00	3500	0.2069	0.2028	0.0041	0.7931	0.0003	0.0018	-0.0015	16.724	100.344
16:42:00	3500	0.2069	0.2028	0.0041	0.7931	0.0003	0.0018	-0.0015	16.724	100.344
16:48:00	3500	0.2069	0.2028	0.0041	0.7931	0.0003	0.0018	-0.0015	16.724	100.344
16:54:00	3500	0.2069	0.2028	0.0041	0.7931	0.0003	0.0018	-0.0015	16.724	100.344
1900-01-17	3500	0.2068	0.2026	0.0042	0.7932	0.0003	0.0019	-0.0016	17.0725	102.435
17:06:00	3500	0.2069	0.2027	0.0042	0.7931	0.0003	0.0019	-0.0016	17.074	102.444
17:12:00	3500	0.2067	0.2024	0.0043	0.7933	0.0003	0.0021	-0.0018	17.3299	103.979
17:18:00	3500	0.2068	0.2019	0.0049	0.7932	0.0003	0.0025	-0.0022	19.6138	117.683
17:24:00	3500	0.2068	0.2013	0.0055	0.7932	0.0003	0.0028	-0.0025	21.9875	131.925
17:03:00	3500	0.2058	0.2001	0.0057	0.7942	0.0003	0.0032	-0.0029	22.4895	134.937
17:36:00	3500	0.2054	0.1996	0.0058	0.7946	0.0003	0.0032	-0.0029	22.9237	137.542
17:42:00	3500	0.2058	0.2002	0.0056	0.7942	0.0003	0.0032	-0.0029	22.0488	132.293
17:48:00	3500	0.2061	0.2003	0.0058	0.7939	0.0003	0.0031	-0.0028	23.0258	138.155
17:54:00	3500	0.2051	0.1997	0.0054	0.7949	0.0003	0.0031	-0.0028	21.248	127.488
1900-01-18	3500	0.2052	0.1997	0.0055	0.7948	0.0003	0.0031	-0.0028	21.6898	130.139
18:06:00	3500	0.2059	0.2005	0.0054	0.7941	0.0003	0.0029	-0.0026	21.441	128.646
18:12:00	3500	0.2066	0.201	0.0056	0.7934	0.0003	0.0029	-0.0026	22.3342	134.005
18:18:00	3500	0.206	0.2005	0.0055	0.794	0.0003	0.0031	-0.0028	21.7018	130.211
18:24:00	3500	0.2056	0.2004	0.0052	0.7944	0.0003	0.0029	-0.0026	20.5552	123.331
18:03:00	3500	0.2063	0.2011	0.0052	0.7937	0.0003	0.0029	-0.0026	20.5653	123.392
18:36:00	3500	0.2068	0.2014	0.0054	0.7932	0.0003	0.0029	-0.0026	21.455	128.73
18:42:00	3500	0.2072	0.2018	0.0054	0.7928	0.0003	0.0029	-0.0026	21.4613	128.768
18:48:00	3500	0.2065	0.201	0.0055	0.7935	0.0003	0.0031	-0.0028	21.7093	130.256
18:53:00	3500	0.2055	0.2003	0.0052	0.7945	0.0003	0.0031	-0.0028	20.3727	122.236
1900-01-19	3500	0.2057	0.2006	0.0051	0.7943	0.0003	0.0029	-0.0026	20.116	120.696
19:06:00	3500	0.2065	0.2013	0.0052	0.7935	0.0003	0.0029	-0.0026	20.5682	123.409
19:12:00	3500	0.2062	0.2011	0.0051	0.7938	0.0003	0.0031	-0.0028	19.9411	119.647
19:18:00	3500	0.2056	0.2003	0.0053	0.7944	0.0003	0.0031	-0.0028	20.8146	124.888
19:24:00	3500	0.2058	0.2005	0.0053	0.7942	0.0003	0.0029	-0.0026	20.9988	125.993
19:03:00	3500	0.2062	0.2011	0.0051	0.7938	0.0003	0.0029	-0.0026	20.1229	120.738
19:36:00	3500	0.206	0.2006	0.0054	0.794	0.0003	0.0031	-0.0028	21.261	127.566
19:42:00	3500	0.2054	0.2001	0.0053	0.7946	0.0003	0.0031	-0.0028	20.8118	124.871
19:48:00	3500	0.2058	0.2007	0.0051	0.7942	0.0003	0.0029	-0.0026	20.1174	120.704
19:54:00	3500	0.2061	0.2009	0.0052	0.7939	0.0003	0.0031	-0.0028	20.3807	122.284
1900-01-20	3500	0.2057	0.2	0.0057	0.7943	0.0003	0.0032	-0.0029	22.4879	134.927
20:06:00	3500	0.2058	0.2003	0.0055	0.7942	0.0003	0.0031	-0.0028	21.6988	130.193
20:12:00	3500	0.2061	0.2007	0.0054	0.7939	0.0003	0.0031	-0.0028	21.2624	127.574
20:18:00	3500	0.2058	0.2005	0.0053	0.7942	0.0003	0.0031	-0.0028	20.8174	124.904
20:24:00	3500	0.2056	0.2001	0.0055	0.7944	0.0003	0.0032	-0.0029	21.6052	129.631
20:03:00	3500	0.2058	0.2006	0.0052	0.7942	0.0003	0.0031	-0.0028	20.3767	122.26
20:35:00	3500	0.2062	0.2011	0.0051	0.7938	0.0003	0.0032	-0.0029	19.8502	119.101
20:42:00	3500	0.2059	0.2001	0.0058	0.7941	0.0003	0.0034	-0.0031	22.7503	136.502
20:48:00	3500	0.2059	0.1998	0.0061	0.7941	0.0003	0.0037	-0.0034	23.8003	142.802
20:54:00	3500	0.2064	0.2003	0.0061	0.7936	0.0003	0.0037	-0.0034	23.8078	142.847
20:59:00	3500	0.2061	0.2	0.0061	0.7939	0.0003	0.0037	-0.0034	23.8033	142.82
21:06:00	3500	0.2059	0.1997	0.0062	0.7941	0.0003	0.0037	-0.0034	24.241	145.446
21:12:00	3500	0.2062	0.2004	0.0058	0.7938	0.0003	0.0037	-0.0034	22.482	134.892
21:18:00	3500	0.2062	0.2002	0.006	0.7938	0.0003	0.0037	-0.0034	23.3638	140.183
21:23:00	3500	0.2058	0.1996	0.0062	0.7942	0.0003	0.0038	-0.0035	24.1488	144.893
21:29:00	3500	0.2061	0.1998	0.0063	0.7939	0.0003	0.0041	-0.0038	24.3215	145.929
21:36:00	3500	0.2065	0.1999	0.0066	0.7935	0.0003	0.0041	-0.0038	25.6503	153.902
21:42:00	3500	0.2062	0.1995	0.0067	0.7938	0.0003	0.0041	-0.0038	26.0866	156.52
21:48:00	3500	0.2056	0.1988	0.0068	0.7944	0.0003	0.0041	-0.0038	26.5175	159.105
21:53:00	3500	0.205	0.1981	0.0069	0.795	0.0003	0.0043	-0.004	26.7673	160.604
1900-01-22	3500	0.2046	0.1978	0.0068	0.7954	0.0003	0.0043	-0.004	26.3208	157.925
22:05:00	3500	0.2053	0.1987	0.0066	0.7947	0.0003	0.0044	-0.0041	25.3604	152.163
22:11:00	3500	0.2057	0.199	0.0067	0.7943	0.0003	0.0043	-0.004	25.8973	155.384
22:17:00	3500	0.2054	0.1988	0.0066	0.7946	0.0003	0.0041	-0.0038	25.6332	153.799
22:23:00	3500	0.205	0.1985	0.0065	0.795	0.0003	0.004	-0.0037	25.277	151.662
22:29:00	3500	0.2044	0.198	0.0064	0.7956	0.0003	0.0038	-0.0035	25.0077	150.046
22:35:00	3500	0.2042	0.1981	0.0061	0.7958	0.0003	0.004	-0.0037	23.5054	141.032
22:41:00	3500	0.2053	0.1991	0.0062	0.7947	0.0003	0.004	-0.0037	23.9604	143.763
22:47:00	3500	0.2058	0.1993	0.0065	0.7942	0.0003	0.0041	-0.0038	25.1988	151.193
22:53:00	3500	0.2054	0.1988	0.0066	0.7946	0.0003	0.0043	-0.004	25.4523	152.714
22:59:00	3500	0.205	0.1983	0.0067	0.795	0.0003	0.0041	-0.0038	26.0673	156.404
23:05:00	3500	0.2045	0.198	0.0065	0.7955	0.0003	0.0041	-0.0038	25.1793	151.076
23:11:00	3500	0.204	0.1975	0.0065	0.796	0.0003	0.004	-0.0037	25.2616	151.569
23:17:00	3500	0.2046	0.1982	0.0064	0.7954	0.0003	0.004	-0.0037	24.8308	148.985
23:23:00	3500	0.2053	0.199	0.0063	0.7947	0.0003	0.004	-0.0037	24.4009	146.405
23:29:00	3500	0.2054	0.1991	0.0063	0.7946	0.0003	0.0038	-0.0035	24.5832	147.499
23:35:00	3500	0.205	0.1989	0.0061	0.795	0.0003	0.0038	-0.0035	23.6965	142.179
23:41:00	3500	0.2046	0.1986	0.006	0.7954	0.0003	0.0037	-0.0034	23.3408	140.045
23:47:00	3500	0.2041	0.1983	0.0058	0.7959	0.0003	0.0035	-0.0032	22.6336	135.802
23:53:00	3500	0.2038	0.1982	0.0056	0.7962	0.0003	0.0034	-0.0031	21.8397	131.038
23:59:00	3500	0.2037	0.1986	0.0051	0.7963	0.0003	0.0034	-0.0031	19.6407	117.844
00:05:00	3500	0.205	0.1995	0.0055	0.795	0.0003	0.0034	-0.0031	21.416	128.496
00:11:00	3500	0.2056	0.2	0.0056	0.7944	0.0003	0.0034	-0.0031	21.8646	131.188
00:17:00	3500	0.2052	0.1998	0.0054	0.7948	0.0003	0.0034	-0.0031	20.9783	125.87
00:23:00	3500	0.205	0.1989	0.0061	0.795	0.0003	0.0035	-0.0032	23.9673	143.804
00:29:00	3500	0.2043	0.1983	0.006	0.7957	0.0003	0.0037	-0.0034	23.3365	140.019
00:35:00	3500	0.2038	0.1978	0.006	0.7962	0.0003	0.0037	-0.0034	23.3293	139.976
00:41:00	3500	0.2035	0.1973	0.0062	0.7965	0.0003	0.0037	-0.0034	24.2038	145.223
00:46:00	3500	0.2031	0.1973	0.0058	0.7969	0.0003	0.0037	-0.0034	22.4408	134.645
00:53:00	3500	0.2043	0.1986	0.0057	0.7957	0.0003	0.0037	-0.0034	22.0169	132.101
00:59:00	3500	0.205	0.199	0.006	0.795	0.0003	0.0037	-0.0034	23.3465	140.079
01:05:00	3500	0.2049	0.1989	0.006	0.7951	0.0003	0.0035	-0.0032	23.5255	141.153
01:11:00	3500	0.2044	0.1987	0.0057	0.7956	0.0003	0.0035	-0.0032	22.198	133.188
01:17:00	3500	0.204	0.1982	0.0058	0.796	0.0003	0.0034	-0.0031	22.7219	136.331
01:23:00	3500	0.2037	0.198	0.0057	0.7963	0.0003	0.0034	-0.0031	22.2779	133.667
01:29:00	3500	0.2033	0.1978	0.0055	0.7967	0.0003	0.0034	-0.0031	21.3935	128.361
01:35:00	3500	0.203	0.1973	0.0057	0.797	0.0003	0.0034	-0.0031	22.2678	133.607
01:41:00	3500	0.2027	0.1972	0.0055	0.7973	0.0003	0.0034	-0.0031	21.3856	128.313
01:47:00	3500	0.2037	0.1986	0.0051	0.7963	0.0003	0.0032	-0.0029	19.8197	118.918
01:53:00	3500	0.2046	0.1993	0.0053	0.7954	0.0003	0.0032	-0.0029	20.7107	124.264
01:59:00	3500	0.2051	0.1996	0.0055	0.7949	0.0003	0.0034	-0.0031	21.4174	128.504
02:05:00	3500	0.205	0.1993	0.0057	0.795	0.0003	0.0034	-0.0031	22.2965	133.779
02:11:00	3500	0.2045	0.1991	0.0054	0.7955	0.0003	0.0032	-0.0029	21.1494	126.896
02:17:00	3500	0.2041	0.1988	0.0053	0.7959	0.0003	0.0032	-0.0029	20.7041	124.225
02:22:00	3500	0.2037	0.1986	0.0051	0.7963	0.0003	0.0031	-0.0028	19.9093	119.456
02:29:00	3500	0.2034	0.1982	0.0052	0.7966	0.0003	0.0032	-0.0029	20.2554	121.533
02:35:00	3500	0.203	0.1978	0.0052	0.797	0.0003	0.0032	-0.0029	20.2504	121.502
02:04:00	3500	0.2029	0.1977	0.0052	0.7971	0.0003	0.0032	-0.0029	20.2491	121.495
02:47:00	3500	0.2027	0.1973	0.0054	0.7973	0.0003	0.0032	-0.0029	21.1245	126.747
02:53:00	3500	0.2026	0.1973	0.0053	0.7974	0.0003	0.0032	-0.0029	20.6842	124.105
02:59:00	3500	0.2026	0.1973	0.0053	0.7974	0.0003	0.0032	-0.0029	20.6842	124.105
03:05:00	3500	0.203	0.1978	0.0052	0.797	0.0003	0.0032	-0.0029	20.2504	121.502
03:11:00	3500	0.2043	0.1991	0.0052	0.7957	0.0003	0.0032	-0.0029	20.2669	121.601
03:17:00	3500	0.2049	0.1991	0.0058	0.7951	0.0003	0.0035	-0.0032	22.6451	135.871
03:22:00	3500	0.2046	0.199	0.0056	0.7954	0.0003	0.0035	-0.0032	21.7607	130.564
03:29:00	3500	0.2043	0.1987	0.0056	0.7957	0.0003	0.0034	-0.0031	21.8466	131.08
03:35:00	3500	0.2039	0.1986	0.0053	0.7961	0.0003	0.0032	-0.0029	20.7014	124.209
03:04:00	3500	0.2037	0.1983	0.0054	0.7963	0.0003	0.0032	-0.0029	21.1383	126.83
03:47:00	3500	0.2034	0.1981	0.0053	0.7966	0.0003	0.0031	-0.0028	20.7842	124.705
03:53:00	3500	0.2031	0.1979	0.0052	0.7969	0.0003	0.0031	-0.0028	20.3408	122.045
03:59:00	3500	0.2029	0.1978	0.0051	0.7971	0.0003	0.0032	-0.0029	19.81	118.86
04:04:00	3500	0.2028	0.1974	0.0054	0.7972	0.0003	0.0032	-0.0029	21.1259	126.755
04:01:00	3500	0.2025	0.1973	0.0052	0.7975	0.0003	0.0032	-0.0029	20.244	121.464
04:16:00	3500	0.2025	0.1972	0.0053	0.7975	0.0003	0.0032	-0.0029	20.6829	124.097
04:22:00	3500	0.2022	0.1972	0.005	0.7978	0.0003	0.0032	-0.0029	19.3628	116.177
04:28:00	3500	0.2022	0.1972	0.005	0.7978	0.0003	0.0032	-0.0029	19.3628	116.177
04:34:00	3500	0.2025	0.1973	0.0052	0.7975	0.0003	0.0032	-0.0029	20.244	121.464
04:04:00	3500	0.2025	0.1973	0.0052	0.7975	0.0003	0.0031	-0.0028	20.3329	121.997
04:46:00	3500	0.203	0.1983	0.0047	0.797	0.0003	0.0029	-0.0026	18.3221	109.932
04:52:00	3500	0.2043	0.1995	0.0048	0.7957	0.0003	0.0029	-0.0026	18.777	112.662
04:58:00	3500	0.205	0.2	0.005	0.795	0.0003	0.0029	-0.0026	19.666	117.996
05:04:00	3500	0.2049	0.2	0.0049	0.7951	0.0003	0.0029	-0.0026	19.2245	115.347
05:01:00	3500	0.2045	0.1998	0.0047	0.7955	0.0003	0.0028	-0.0025	18.4294	110.577
05:16:00	3500	0.2042	0.1995	0.0047	0.7958	0.0003	0.0028	-0.0025	18.4258	110.555
05:22:00	3500	0.2038	0.1991	0.0047	0.7962	0.0003	0.0028	-0.0025	18.4209	110.526
05:28:00	3500	0.2035	0.1989	0.0046	0.7965	0.0003	0.0028	-0.0025	17.9779	107.867
05:34:00	3500	0.2033	0.1987	0.0046	0.7967	0.0003	0.0028	-0.0025	17.9756	107.853
05:04:00	3500	0.2031	0.1984	0.0047	0.7969	0.0003	0.0028	-0.0025	18.4124	110.475
05:46:00	3500	0.203	0.1983	0.0047	0.797	0.0003	0.0028	-0.0025	18.4112	110.467
05:52:00	3500	0.2029	0.1981	0.0048	0.7971	0.0003	0.0028	-0.0025	18.8491	113.095
05:58:00	3500	0.2029	0.198	0.0049	0.7971	0.0003	0.0028	-0.0025	19.2882	115.729
06:04:00	3500	0.2027	0.1978	0.0049	0.7973	0.0003	0.0029	-0.0026	19.1966	115.179
06:01:00	3500	0.2027	0.1979	0.0048	0.7973	0.0003	0.0029	-0.0026	18.7576	112.546
06:16:00	3500	0.2027	0.1979	0.0048	0.7973	0.0003	0.0029	-0.0026	18.7576	112.546
06:22:00	3500	0.2027	0.1979	0.0048	0.7973	0.0003	0.0028	-0.0025	18.8466	113.079
06:28:00	3500	0.2026	0.1979	0.0047	0.7974	0.0003	0.0028	-0.0025	18.4064	110.438
06:34:00	3500	0.2026	0.1978	0.0048	0.7974	0.0003	0.0028	-0.0025	18.8453	113.072
06:04:00	3500	0.2026	0.1979	0.0047	0.7974	0.0003	0.0028	-0.0025	18.4064	110.438
06:46:00	3500	0.2027	0.1978	0.0049	0.7973	0.0003	0.0028	-0.0025	19.2856	115.713
06:52:00	3500	0.2026	0.1978	0.0048	0.7974	0.0003	0.0028	-0.0025	18.8453	113.072
06:58:00	3500	0.2036	0.199	0.0046	0.7964	0.0003	0.0026	-0.0023	18.158	108.948
07:04:00	3500	0.2046	0.2	0.0046	0.7954	0.0003	0.0026	-0.0023	18.1707	109.024
07:01:00	3500	0.2046	0.2	0.0046	0.7954	0.0003	0.0026	-0.0023	18.1707	109.024
07:16:00	3500	0.2044	0.1998	0.0046	0.7956	0.0003	0.0026	-0.0023	18.1681	109.009
07:22:00	3500	0.204	0.1996	0.0044	0.796	0.0003	0.0025	-0.0022	17.3734	104.24
07:28:00	3500	0.2037	0.199	0.0047	0.7963	0.0003	0.0025	-0.0022	18.6883	112.13
07:34:00	3500	0.2033	0.1987	0.0046	0.7967	0.0003	0.0025	-0.0022	18.2435	109.461
07:04:00	3500	0.203	0.1984	0.0046	0.797	0.0003	0.0025	-0.0022	18.2395	109.437
07:46:00	3500	0.2028	0.1984	0.0044	0.7972	0.0003	0.0025	-0.0022	17.3588	104.153
07:52:00	3500	0.2027	0.1982	0.0045	0.7973	0.0003	0.0025	-0.0022	17.7966	106.779
07:58:00	3500	0.2025	0.1979	0.0046	0.7975	0.0003	0.0026	-0.0023	18.144	108.864
08:04:00	3500	0.2029	0.1987	0.0042	0.7971	0.0003	0.0025	-0.0022	16.4818	98.891
08:01:00	3500	0.2044	0.2	0.0044	0.7956	0.0003	0.0025	-0.0022	17.3782	104.269
08:16:00	3500	0.2054	0.2007	0.0047	0.7946	0.0003	0.0025	-0.0022	18.7118	112.271
08:22:00	3500	0.2054	0.2006	0.0048	0.7946	0.0003	0.0025	-0.0022	19.1523	114.914
08:28:00	3500	0.2049	0.2003	0.0046	0.7951	0.0003	0.0025	-0.0022	18.2647	109.588
08:34:00	3500	0.2044	0.1996	0.0048	0.7956	0.0003	0.0024	-0.0021	19.2278	115.367
08:04:00	3500	0.2037	0.199	0.0047	0.7963	0.0003	0.0024	-0.0021	18.7779	112.667
08:46:00	3500	0.2031	0.1986	0.0045	0.7969	0.0003	0.0025	-0.0022	17.8016	106.81
08:52:00	3500	0.2027	0.1984	0.0043	0.7973	0.0003	0.0024	-0.0021	17.0076	102.046
08:58:00	3500	0.2034	0.1991	0.0043	0.7966	0.0003	0.0025	-0.0022	16.9267	101.56
09:04:00	3500	0.2046	0.2	0.0046	0.7954	0.0003	0.0025	-0.0022	18.2607	109.564
09:01:00	3500	0.2046	0.2003	0.0043	0.7954	0.0003	0.0024	-0.0021	17.0307	102.184
09:16:00	3500	0.2044	0.2	0.0044	0.7956	0.0003	0.0024	-0.0021	17.4681	104.809
09:22:00	3500	0.2038	0.1994	0.0044	0.7962	0.0003	0.0022	-0.0019	17.6397	105.838
09:28:00	3500	0.2031	0.1988	0.0043	0.7969	0.0003	0.0022	-0.0019	17.1908	103.145
09:34:00	3500	0.2029	0.1993	0.0036	0.7971	0.0003	0.0024	-0.0021	13.9364	83.6183
09:39:00	3500	0.2045	0.2001	0.0044	0.7955	0.0003	0.0024	-0.0021	17.4694	104.817
09:46:00	3500	0.2052	0.2013	0.0039	0.7948	0.0003	0.0022	-0.0019	15.4572	92.7435
09:52:00	3500	0.2054	0.2014	0.004	0.7946	0.0003	0.0021	-0.0018	15.9904	95.9425
09:58:00	3500	0.205	0.201	0.004	0.795	0.0003	0.0019	-0.0016	16.166	96.9962
10:03:00	3500	0.2041	0.2004	0.0037	0.7959	0.0003	0.0018	-0.0015	14.9246	89.5475
10:01:00	3500	0.2034	0.1997	0.0037	0.7966	0.0003	0.0018	-0.0015	14.9161	89.4965
10:16:00	3500	0.2026	0.1996	0.003	0.7974	0.0003	0.0018	-0.0015	11.8339	71.0034
10:22:00	3500	0.2041	0.2005	0.0036	0.7959	0.0003	0.0018	-0.0015	14.4848	86.909
10:27:00	3500	0.2051	0.2014	0.0037	0.7949	0.0003	0.0019	-0.0016	14.8464	89.0787
10:33:00	3500	0.205	0.2012	0.0038	0.795	0.0003	0.0019	-0.0016	15.2855	91.7132
10:39:00	3500	0.2045	0.2004	0.0041	0.7955	0.0003	0.0019	-0.0016	16.5994	99.5962
10:45:00	3500	0.2036	0.1996	0.004	0.7964	0.0003	0.0019	-0.0016	16.1475	96.8848
10:51:00	3500	0.2028	0.199	0.0038	0.7972	0.0003	0.0019	-0.0016	15.2588	91.5528
10:57:00	3500	0.2037	0.1997	0.004	0.7963	0.0003	0.0021	-0.0018	15.9697	95.8183
11:03:00	3500	0.2046	0.2003	0.0043	0.7954	0.0003	0.0022	-0.0019	17.2107	103.264
									total O2 consumption	28690.7
									DEE（kj/day）	576.682

## Sheet: MP1-2
Time	FR	FiO2	FeO2	FiCO2	FeCO2	O2 consumption
2021-07-20 11:30:24	3500	0.2078	0.2037	0.0003	0.0018	16.737
2021-07-20 11:36:30	3500	0.2083	0.2045	0.0003	0.0018	15.418
2021-07-20 11:42:36	3500	0.2081	0.204	0.0003	0.0018	16.7413
2021-07-20 11:48:30	3500	0.2076	0.2031	0.0003	0.0018	18.5009
2021-07-20 11:54:36	3500	0.2075	0.2034	0.0003	0.0018	16.7326
2021-07-20 12:00:24	3500	0.2085	0.2045	0.0003	0.0019	16.2128
2021-07-20 12:06:30	3500	0.2085	0.2041	0.0003	0.0019	17.9816
2021-07-20 12:12:30	3500	0.2081	0.2032	0.0003	0.0019	20.1852
2021-07-20 12:18:30	3500	0.2075	0.203	0.0003	0.0019	18.4076
2021-07-20 12:24:30	3500	0.2083	0.2037	0.0003	0.0019	18.8626
2021-07-20 12:30:24	3500	0.2085	0.204	0.0003	0.0019	18.4238
2021-07-20 12:36:24	3500	0.2081	0.2034	0.0003	0.0019	19.3012
2021-07-20 12:42:24	3500	0.2075	0.2024	0.0003	0.0019	21.0574
2021-07-20 12:48:24	3500	0.208	0.2031	0.0003	0.0021	19.9995
2021-07-20 12:54:24	3500	0.2085	0.2037	0.0003	0.0021	19.566
2021-07-20 13:00:12	3500	0.2081	0.2034	0.0003	0.0021	19.1173
2021-07-20 13:06:18	3500	0.2077	0.2025	0.0003	0.0021	21.3196
2021-07-20 13:12:12	3500	0.2075	0.2026	0.0003	0.0021	19.9909
2021-07-20 13:18:12	3500	0.2083	0.2035	0.0003	0.0021	19.5626
2021-07-20 13:24:18	3500	0.2083	0.2035	0.0003	0.0021	19.5626
2021-07-20 13:30:06	3500	0.208	0.2029	0.0003	0.0021	20.8833
2021-07-20 13:36:12	3500	0.2074	0.2023	0.0003	0.0021	20.8723
2021-07-20 13:42:06	3500	0.2079	0.203	0.0003	0.0021	19.9978
2021-07-20 13:48:12	3500	0.2084	0.2035	0.0003	0.0021	20.0064
2021-07-20 13:54:12	3500	0.208	0.2029	0.0003	0.0022	20.7914
2021-07-20 14:00:12	3500	0.2073	0.202	0.0003	0.0022	21.662
2021-07-20 14:06:12	3500	0.2079	0.2026	0.0003	0.0022	21.6734
2021-07-20 14:12:06	3500	0.2084	0.2032	0.0003	0.0022	21.2407
2021-07-20 14:18:06	3500	0.2079	0.2028	0.0003	0.0022	20.7896
2021-07-20 14:24:06	3500	0.2075	0.2019	0.0003	0.0022	22.9907
2021-07-20 14:30:00	3500	0.2078	0.2026	0.0003	0.0022	21.2297
2021-07-20 14:36:00	3500	0.2083	0.2031	0.0003	0.0022	21.2389
2021-07-20 14:42:00	3500	0.2079	0.2026	0.0003	0.0022	21.6734
2021-07-20 14:48:00	3500	0.2072	0.2017	0.0003	0.0022	22.543
2021-07-20 14:54:00	3500	0.2075	0.2021	0.0003	0.0022	22.1074
2021-07-20 15:00:00	3500	0.208	0.2028	0.0003	0.0022	21.2333
2021-07-20 15:06:00	3500	0.207	0.2025	0.0003	0.0022	18.1254
2021-07-20 15:12:00	3500	0.207	0.2017	0.0003	0.0022	21.6563
2021-07-20 15:18:00	3500	0.2065	0.2017	0.0003	0.0022	19.4414
2021-07-20 15:23:54	3500	0.2075	0.2025	0.0003	0.0022	20.3409
2021-07-20 15:29:54	3500	0.2074	0.2024	0.0003	0.0022	20.3391
2021-07-20 15:35:54	3500	0.2069	0.2017	0.0003	0.0022	21.2131
2021-07-20 15:41:48	3500	0.2064	0.2015	0.0003	0.0022	19.8808
2021-07-20 15:47:48	3500	0.2076	0.2026	0.0003	0.0024	20.1592
2021-07-20 15:53:42	3500	0.2083	0.2035	0.0003	0.0024	19.2863
2021-07-20 15:59:42	3500	0.208	0.203	0.0003	0.0024	20.1657
2021-07-20 16:05:48	3500	0.2073	0.2019	0.0003	0.0024	21.9205
2021-07-20 16:11:48	3500	0.2063	0.2012	0.0003	0.0024	20.5792
2021-07-20 16:17:48	3500	0.2069	0.2019	0.0003	0.0024	20.1479
2021-07-20 16:23:42	3500	0.2075	0.2023	0.0003	0.0024	21.0409
2021-07-20 16:29:48	3500	0.2068	0.2019	0.0003	0.0024	19.705
2021-07-20 16:35:42	3500	0.2063	0.2009	0.0003	0.0024	21.9021
2021-07-20 16:41:42	3500	0.2065	0.2013	0.0003	0.0024	21.0236
2021-07-20 16:47:42	3500	0.2073	0.2021	0.0003	0.0024	21.0374
2021-07-20 16:53:36	3500	0.2072	0.2021	0.0003	0.0022	20.7771
2021-07-20 16:59:36	3500	0.2067	0.2004	0.0003	0.0029	25.4242
2021-07-20 17:05:42	3500	0.206	0.2	0.0003	0.0032	23.815
2021-07-20 17:11:36	3500	0.2068	0.2003	0.0003	0.0035	25.7613
2021-07-20 17:17:36	3500	0.207	0.2006	0.0003	0.0035	25.3236
2021-07-20 17:23:36	3500	0.2065	0.1998	0.0003	0.0035	26.6379
2021-07-20 17:29:36	3500	0.2061	0.1993	0.0003	0.0035	27.071
2021-07-20 17:35:30	3500	0.2065	0.1998	0.0003	0.0034	26.729
2021-07-20 17:41:30	3500	0.2069	0.2006	0.0003	0.0034	24.9718
2021-07-20 17:47:30	3500	0.2067	0.2	0.0003	0.0034	26.733
2021-07-20 17:53:30	3500	0.206	0.1992	0.0003	0.0034	27.1598
2021-07-20 17:59:24	3500	0.2063	0.1997	0.0003	0.0034	26.284
2021-07-20 18:05:30	3500	0.2068	0.2004	0.0003	0.0034	25.4113
2021-07-20 18:11:30	3500	0.2068	0.2002	0.0003	0.0032	26.4763
2021-07-20 18:17:24	3500	0.2062	0.1997	0.0003	0.0034	25.8412
2021-07-20 18:23:06	3500	0.2064	0.1998	0.0003	0.0032	26.468
2021-07-20 18:29:24	3500	0.2072	0.2007	0.0003	0.0034	25.8601
2021-07-20 18:35:18	3500	0.207	0.2006	0.0003	0.0032	25.5977
2021-07-20 18:41:18	3500	0.2065	0.1997	0.0003	0.0032	27.3523
2021-07-20 18:47:18	3500	0.2064	0.1998	0.0003	0.0032	26.468
2021-07-20 18:53:18	3500	0.2068	0.2006	0.0003	0.0032	24.7113
2021-07-20 18:59:18	3500	0.207	0.2007	0.0003	0.0032	25.1563
2021-07-20 19:05:12	3500	0.2068	0.2	0.0003	0.0032	27.3588
2021-07-20 19:11:18	3500	0.2062	0.1995	0.0003	0.0032	26.9049
2021-07-20 19:17:18	3500	0.2068	0.2001	0.0003	0.0032	26.9175
2021-07-20 19:23:18	3500	0.207	0.2009	0.0003	0.0034	24.0909
2021-07-20 19:29:12	3500	0.2069	0.2002	0.0003	0.0032	26.9196
2021-07-20 19:35:12	3500	0.2064	0.1995	0.0003	0.0032	27.7911
2021-07-20 19:41:06	3500	0.206	0.1995	0.0003	0.0034	25.8374
2021-07-20 19:47:00	3500	0.2067	0.2003	0.0003	0.0034	25.4094
2021-07-20 19:53:12	3500	0.207	0.2006	0.0003	0.0034	25.4149
2021-07-20 19:59:00	3500	0.2069	0.2002	0.0003	0.0034	26.737
2021-07-20 20:05:00	3500	0.2064	0.1995	0.0003	0.0034	27.6091
2021-07-20 20:11:06	3500	0.2068	0.2001	0.0003	0.0034	26.735
2021-07-20 20:17:06	3500	0.2073	0.2008	0.0003	0.0034	25.862
2021-07-20 20:23:00	3500	0.2073	0.2006	0.0003	0.0034	26.745
2021-07-20 20:29:00	3500	0.2068	0.1998	0.0003	0.0034	28.0588
2021-07-20 20:35:00	3500	0.2068	0.2	0.0003	0.0034	27.1763
2021-07-20 20:41:00	3500	0.2073	0.2009	0.0003	0.0034	25.4205
2021-07-20 20:46:54	3500	0.2074	0.2014	0.0003	0.0034	23.656
2021-07-20 20:53:00	3500	0.2073	0.2008	0.0003	0.0035	25.7705
2021-07-20 20:59:00	3500	0.2068	0.2001	0.0003	0.0035	26.6438
2021-07-20 21:04:54	3500	0.2062	0.1995	0.0003	0.0035	26.6321
2021-07-20 21:10:42	3500	0.2057	0.199	0.0003	0.0037	26.4411
2021-07-20 21:16:48	3500	0.2053	0.1985	0.0003	0.0037	26.8742
2021-07-20 21:22:54	3500	0.205	0.1984	0.0003	0.0038	25.8978
2021-07-20 21:28:48	3500	0.2048	0.198	0.0003	0.0038	26.7746
2021-07-20 21:34:48	3500	0.2047	0.1979	0.0003	0.0038	26.7728
2021-07-20 21:40:48	3500	0.2047	0.1978	0.0003	0.004	27.0327
2021-07-20 21:46:48	3500	0.2046	0.1974	0.0003	0.0041	28.261
2021-07-20 21:52:48	3500	0.2046	0.1974	0.0003	0.0041	28.261
2021-07-20 21:58:42	3500	0.2046	0.197	0.0003	0.0044	29.7511
2021-07-20 22:04:42	3500	0.2045	0.197	0.0003	0.0043	29.3991
2021-07-20 22:10:42	3500	0.2045	0.197	0.0003	0.0044	29.3091
2021-07-20 22:16:42	3500	0.2043	0.1968	0.0003	0.0045	29.2155
2021-07-20 22:22:48	3500	0.2054	0.1978	0.0003	0.0044	29.7666
2021-07-20 22:28:36	3500	0.2063	0.1995	0.0003	0.0041	26.5292
2021-07-20 22:34:36	3500	0.2065	0.1993	0.0003	0.0044	28.0236
2021-07-20 22:40:24	3500	0.2064	0.199	0.0003	0.0045	28.8129
2021-07-20 22:46:36	3500	0.2062	0.1984	0.0003	0.0045	30.573
2021-07-20 22:52:36	3500	0.2056	0.198	0.0003	0.0045	29.6799
2021-07-20 22:58:36	3500	0.2052	0.1975	0.0003	0.0047	29.932
2021-07-20 23:04:30	3500	0.205	0.1968	0.0003	0.0048	32.0393
2021-07-20 23:10:36	3500	0.2047	0.1968	0.0003	0.0048	30.7129
2021-07-20 23:16:36	3500	0.2047	0.1965	0.0003	0.0048	32.0332
2021-07-20 23:22:30	3500	0.2045	0.1965	0.0003	0.0048	31.1491
2021-07-20 23:28:30	3500	0.2045	0.1963	0.0003	0.0048	32.0291
2021-07-20 23:34:30	3500	0.2041	0.1962	0.0003	0.0048	30.7016
2021-07-20 23:40:24	3500	0.2043	0.1959	0.0003	0.0048	32.9047
2021-07-20 23:46:24	3500	0.204	0.1962	0.0003	0.0048	30.2601
2021-07-20 23:52:24	3500	0.204	0.1963	0.0003	0.0048	29.8204
2021-07-20 23:58:30	3500	0.2047	0.1968	0.0003	0.0048	30.7129
2021-07-21 00:04:30	3500	0.2059	0.1982	0.0003	0.0047	29.9448
2021-07-21 00:10:30	3500	0.207	0.1991	0.0003	0.0047	30.8477
2021-07-21 00:16:30	3500	0.2069	0.1991	0.0003	0.0047	30.4044
2021-07-21 00:22:24	3500	0.2065	0.1989	0.0003	0.0047	29.5147
2021-07-21 00:28:24	3500	0.206	0.1984	0.0003	0.0045	29.6874
2021-07-21 00:34:12	3500	0.2056	0.198	0.0003	0.0045	29.6799
2021-07-21 00:40:24	3500	0.2052	0.1978	0.0003	0.0045	28.7916
2021-07-21 00:46:24	3500	0.2048	0.1972	0.0003	0.0045	29.6648
2021-07-21 00:52:24	3500	0.2045	0.197	0.0003	0.0044	29.3091
2021-07-21 00:58:18	3500	0.2043	0.1972	0.0003	0.0044	27.5459
2021-07-21 01:04:06	3500	0.2041	0.1969	0.0003	0.0044	27.9824
2021-07-21 01:10:18	3500	0.204	0.1968	0.0003	0.0044	27.9807
2021-07-21 01:16:06	3500	0.204	0.1968	0.0003	0.0044	27.9807
2021-07-21 01:22:12	3500	0.2039	0.1965	0.0003	0.0043	28.9479
2021-07-21 01:28:18	3500	0.2037	0.1967	0.0003	0.0043	27.186
2021-07-21 01:34:18	3500	0.2034	0.1967	0.0003	0.0043	25.8629
2021-07-21 01:40:12	3500	0.2036	0.1967	0.0003	0.0043	26.7449
2021-07-21 01:46:06	3500	0.2035	0.1965	0.0003	0.0041	27.3615
2021-07-21 01:52:06	3500	0.2034	0.1965	0.0003	0.0041	26.9204
2021-07-21 01:58:12	3500	0.2035	0.1964	0.0003	0.0041	27.8009
2021-07-21 02:04:06	3500	0.2034	0.1964	0.0003	0.0041	27.3598
2021-07-21 02:10:06	3500	0.2034	0.1964	0.0003	0.0041	27.3598
2021-07-21 02:16:06	3500	0.2041	0.1976	0.0003	0.004	25.2631
2021-07-21 02:22:06	3500	0.2054	0.1987	0.0003	0.0038	26.3451
2021-07-21 02:28:06	3500	0.2056	0.1993	0.0003	0.0038	24.5864
2021-07-21 02:34:00	3500	0.2054	0.1991	0.0003	0.0038	24.5832
2021-07-21 02:40:00	3500	0.2051	0.1987	0.0003	0.0038	25.0189
2021-07-21 02:46:00	3500	0.2047	0.1982	0.0003	0.004	25.2724
2021-07-21 02:51:54	3500	0.2042	0.1976	0.0003	0.004	25.7045
2021-07-21 02:58:00	3500	0.2038	0.1972	0.0003	0.004	25.6981
2021-07-21 03:04:00	3500	0.2038	0.1972	0.0003	0.004	25.6981
2021-07-21 03:10:00	3500	0.2036	0.197	0.0003	0.004	25.6949
2021-07-21 03:16:00	3500	0.2034	0.1968	0.0003	0.004	25.6917
2021-07-21 03:21:54	3500	0.2032	0.1967	0.0003	0.004	25.2492
2021-07-21 03:27:48	3500	0.2032	0.1965	0.0003	0.004	26.1277
2021-07-21 03:33:48	3500	0.2031	0.1967	0.0003	0.004	24.8085
2021-07-21 03:39:48	3500	0.2031	0.1968	0.0003	0.004	24.3692
2021-07-21 03:45:42	3500	0.2034	0.1968	0.0003	0.004	25.6917
2021-07-21 03:51:36	3500	0.2034	0.1968	0.0003	0.004	25.6917
2021-07-21 03:57:42	3500	0.2034	0.1968	0.0003	0.004	25.6917
2021-07-21 04:03:48	3500	0.2034	0.1968	0.0003	0.0038	25.8704
2021-07-21 04:09:42	3500	0.2034	0.1967	0.0003	0.004	26.131
2021-07-21 04:15:42	3500	0.2034	0.1968	0.0003	0.004	25.6917
2021-07-21 04:21:48	3500	0.2031	0.1965	0.0003	0.0041	25.5977
2021-07-21 04:27:48	3500	0.2032	0.1959	0.0003	0.0043	28.4955
2021-07-21 04:33:42	3500	0.2031	0.1962	0.0003	0.0041	26.9153
2021-07-21 04:39:36	3500	0.2031	0.1964	0.0003	0.0041	26.0369
2021-07-21 04:45:36	3500	0.2031	0.1961	0.0003	0.0043	27.1761
2021-07-21 04:51:42	3500	0.203	0.1962	0.0003	0.0043	26.2961
2021-07-21 04:57:42	3500	0.2043	0.1976	0.0003	0.0041	26.0561
2021-07-21 05:03:42	3500	0.2052	0.1979	0.0003	0.0044	28.4416
2021-07-21 05:09:36	3500	0.2051	0.1981	0.0003	0.0044	27.1189
2021-07-21 05:15:36	3500	0.2049	0.198	0.0003	0.0044	26.6755
2021-07-21 05:21:30	3500	0.2046	0.1975	0.0003	0.0044	27.5509
2021-07-21 05:27:30	3500	0.2042	0.197	0.0003	0.0044	27.9841
2021-07-21 05:33:30	3500	0.204	0.1964	0.0003	0.0045	29.6497
2021-07-21 05:39:36	3500	0.2037	0.1963	0.0003	0.0045	28.7651
2021-07-21 05:45:24	3500	0.2036	0.1962	0.0003	0.0045	28.7633
2021-07-21 05:51:18	3500	0.2035	0.1961	0.0003	0.0045	28.7615
2021-07-21 05:57:18	3500	0.2032	0.1959	0.0003	0.0045	28.317
2021-07-21 06:03:30	3500	0.2031	0.1957	0.0003	0.0045	28.7545
2021-07-21 06:09:24	3500	0.203	0.1959	0.0003	0.0044	27.5244
2021-07-21 06:15:30	3500	0.2029	0.1959	0.0003	0.0043	27.1728
2021-07-21 06:21:24	3500	0.2029	0.1958	0.0003	0.0043	27.6118
2021-07-21 06:27:24	3500	0.203	0.1958	0.0003	0.0043	28.0527
2021-07-21 06:33:18	3500	0.2029	0.1959	0.0003	0.0043	27.1728
2021-07-21 06:39:12	3500	0.2026	0.1959	0.0003	0.0041	26.0289
2021-07-21 06:45:18	3500	0.2029	0.1959	0.0003	0.0041	27.3509
2021-07-21 06:51:18	3500	0.2029	0.1959	0.0003	0.0041	27.3509
2021-07-21 06:57:06	3500	0.2026	0.1961	0.0003	0.004	25.2399
2021-07-21 07:03:18	3500	0.2029	0.1958	0.0003	0.004	27.8791
2021-07-21 07:09:12	3500	0.2026	0.1958	0.0003	0.004	26.5567
2021-07-21 07:15:12	3500	0.2026	0.1958	0.0003	0.004	26.5567
2021-07-21 07:21:12	3500	0.2026	0.1961	0.0003	0.004	25.2399
2021-07-21 07:27:12	3500	0.2041	0.1974	0.0003	0.0038	26.3221
2021-07-21 07:32:42	3500	0.2049	0.1981	0.0003	0.0038	26.7765
2021-07-21 07:39:12	3500	0.2048	0.1982	0.0003	0.0038	25.8944
2021-07-21 07:45:12	3500	0.2046	0.1982	0.0003	0.0038	25.0109
2021-07-21 07:51:12	3500	0.2041	0.1975	0.0003	0.0038	25.8824
2021-07-21 07:57:06	3500	0.2037	0.197	0.0003	0.0038	26.3151
2021-07-21 08:03:06	3500	0.2032	0.1967	0.0003	0.0038	25.4277
2021-07-21 08:09:00	3500	0.2031	0.1965	0.0003	0.0038	25.8653
2021-07-21 08:14:54	3500	0.2028	0.1962	0.0003	0.0038	25.8601
2021-07-21 08:21:00	3500	0.2032	0.197	0.0003	0.0037	24.1992
2021-07-21 08:27:06	3500	0.2046	0.1985	0.0003	0.0037	23.7808
2021-07-21 08:32:48	3500	0.2054	0.1992	0.0003	0.0035	24.4142
2021-07-21 08:39:00	3500	0.2053	0.1991	0.0003	0.0035	24.4125
2021-07-21 08:45:00	3500	0.205	0.1987	0.0003	0.0035	24.8478
2021-07-21 08:51:00	3500	0.2046	0.1984	0.0003	0.0037	24.2208
2021-07-21 08:56:54	3500	0.2043	0.1979	0.0003	0.0037	25.0959
2021-07-21 09:02:54	3500	0.2039	0.1975	0.0003	0.0037	25.0893
2021-07-21 09:08:36	3500	0.2036	0.1973	0.0003	0.0037	24.6449
2021-07-21 09:14:48	3500	0.2035	0.197	0.0003	0.0037	25.5221
2021-07-21 09:20:36	3500	0.2034	0.1968	0.0003	0.0037	25.9598
2021-07-21 09:26:48	3500	0.2031	0.1969	0.0003	0.0037	24.1977
2021-07-21 09:32:54	3500	0.2042	0.2007	0.0003	0.0016	14.2258
2021-07-21 09:38:42	3500	0.2053	0.2	0.0003	0.0029	20.9913
2021-07-21 09:44:42	3500	0.2054	0.2	0.0003	0.0029	21.4332
2021-07-21 09:50:42	3500	0.2049	0.1996	0.0003	0.0028	21.0755
2021-07-21 09:56:42	3500	0.2046	0.1989	0.0003	0.0029	22.7409
2021-07-21 10:02:30	3500	0.2042	0.1987	0.0003	0.0029	21.8545
2021-07-21 10:08:48	3500	0.2054	0.1995	0.0003	0.0031	23.4547
2021-07-21 10:14:48	3500	0.2057	0.1998	0.0003	0.0031	23.4598
2021-07-21 10:20:42	3500	0.2053	0.1993	0.0003	0.0031	23.8934
2021-07-21 10:26:42	3500	0.2048	0.1986	0.0003	0.0031	24.7648
2021-07-21 10:32:36	3500	0.2045	0.1984	0.0003	0.0031	24.3192
2021-07-21 10:38:42	3500	0.2054	0.1991	0.0003	0.0031	25.2166
2021-07-21 10:44:30	3500	0.2056	0.1997	0.0003	0.0031	23.4581
2021-07-21 10:50:42	3500	0.2054	0.1992	0.0003	0.0032	24.6856
2021-07-21 10:56:36	3500	0.205	0.1984	0.0003	0.0032	26.4393
2021-07-21 11:02:30	3500	0.2046	0.1982	0.0003	0.0032	25.5511
2021-07-21 11:08:24	3500	0.2052	0.199	0.0003	0.0032	24.682
2021-07-21 11:14:24	3500	0.2056	0.1995	0.0003	0.0032	24.2487
2021-07-21 11:20:24	3500	0.2056	0.1992	0.0003	0.0032	25.5704
					total O2 consumption	36183.7
					DEE（kj/day）	727.293

## Sheet: MP1-3
VO2=STP*FR*((FiO2-FeO2)+FiO2*(FiCO2-FeCO2))/(1-FiO2)
时间	FR	FiO2	FeO2	FiCO2	FeCO2	O2 consumption
2021-07-22 13:07:01	3500	0.2051	0.2011	0.0003	0.0016	16.4383
2021-07-22 13:13:07	3500	0.2058	0.2018	0.0003	0.0016	16.4488
2021-07-22 13:19:01	3500	0.2063	0.2018	0.0003	0.0018	18.4792
2021-07-22 13:24:37	3500	0.2055	0.2011	0.0003	0.0018	18.0253
2021-07-22 13:30:49	3500	0.2044	0.2003	0.0003	0.0018	16.6879
2021-07-22 13:36:55	3500	0.2052	0.201	0.0003	0.0018	17.1398
2021-07-22 13:43:01	3500	0.2059	0.2016	0.0003	0.0018	17.591
2021-07-22 13:48:55	3500	0.2065	0.2018	0.0003	0.0018	19.3647
2021-07-22 13:54:55	3500	0.2028	0.2011	0.0003	0.0018	6.12807
2021-07-22 14:00:49	3500	0.2047	0.2	0.0003	0.0018	19.3327
2021-07-22 14:06:49	3500	0.2047	0.2002	0.0003	0.0018	18.4526
2021-07-22 14:12:13	3500	0.2057	0.2011	0.0003	0.0018	18.9098
2021-07-22 14:18:55	3500	0.2063	0.2015	0.0003	0.0019	19.7111
2021-07-22 14:24:07	3500	0.2069	0.2021	0.0003	0.0019	19.7218
2021-07-22 14:30:43	3500	0.207	0.2021	0.0003	0.0019	20.1649
2021-07-22 14:36:37	3500	0.2063	0.2013	0.0003	0.0019	20.5931
2021-07-22 14:42:55	3500	0.2051	0.2	0.0003	0.0019	21.0107
2021-07-22 14:48:43	3500	0.2048	0.2001	0.0003	0.0019	19.2444
2021-07-22 14:54:43	3500	0.2055	0.2007	0.0003	0.0019	19.6969
2021-07-22 15:00:25	3500	0.2061	0.2013	0.0003	0.0019	19.7076
2021-07-22 15:06:43	3500	0.2063	0.2013	0.0003	0.0019	20.5931
2021-07-22 15:12:37	3500	0.2057	0.2005	0.0003	0.0021	21.2817
2021-07-22 15:18:07	3500	0.2044	0.1995	0.0003	0.0021	19.9375
2021-07-22 15:24:31	3500	0.2047	0.1999	0.0003	0.0021	19.5026
2021-07-22 15:30:37	3500	0.2051	0.2006	0.0003	0.0021	18.1883
2021-07-22 15:36:13	3500	0.2062	0.2011	0.0003	0.0021	20.8503
2021-07-22 15:42:25	3500	0.2064	0.2013	0.0003	0.0021	20.8539
2021-07-22 15:48:25	3500	0.2065	0.2012	0.0003	0.0021	21.7379
2021-07-22 15:54:31	3500	0.2057	0.2001	0.0003	0.0021	23.0443
2021-07-22 16:00:25	3500	0.2043	0.1991	0.0003	0.0021	21.2554
2021-07-22 16:06:37	3500	0.2042	0.1993	0.0003	0.0021	19.9341
2021-07-22 16:12:13	3500	0.2047	0.1999	0.0003	0.0021	19.5026
2021-07-22 16:18:31	3500	0.2054	0.2005	0.0003	0.0021	19.9547
2021-07-22 16:24:07	3500	0.2058	0.2006	0.0003	0.0021	21.2836
2021-07-22 16:30:19	3500	0.206	0.2007	0.0003	0.0021	21.7282
2021-07-22 16:36:19	3500	0.2062	0.2006	0.0003	0.0022	22.9639
2021-07-22 16:42:13	3500	0.2053	0.1997	0.0003	0.0022	22.9455
2021-07-22 16:48:13	3500	0.2039	0.1987	0.0003	0.0022	21.1582
2021-07-22 16:54:07	3500	0.2042	0.1989	0.0003	0.0025	21.3341
2021-07-22 17:00:01	3500	0.2048	0.1991	0.0003	0.0029	22.7444
2021-07-22 17:05:31	3500	0.2057	0.1995	0.0003	0.0031	24.7817
2021-07-22 17:11:25	3500	0.2057	0.1992	0.0003	0.0032	26.013
2021-07-22 17:18:01	3500	0.2047	0.1979	0.0003	0.0034	27.1332
2021-07-22 17:24:19	3500	0.2035	0.1973	0.0003	0.0034	24.4721
2021-07-22 17:30:07	3500	0.2042	0.1979	0.0003	0.0034	24.9239
2021-07-22 17:35:55	3500	0.2048	0.1984	0.0003	0.0032	25.5549
2021-07-22 17:42:13	3500	0.2054	0.199	0.0003	0.0032	25.5666
2021-07-22 17:48:13	3500	0.2053	0.1986	0.0003	0.0032	26.8859
2021-07-22 17:54:07	3500	0.2043	0.1979	0.0003	0.0031	25.6351
2021-07-22 17:59:55	3500	0.2032	0.197	0.0003	0.0032	24.6455
2021-07-22 18:06:07	3500	0.2038	0.1975	0.0003	0.0032	25.096
2021-07-22 18:11:55	3500	0.2047	0.1986	0.0003	0.0031	24.3228
2021-07-22 18:17:49	3500	0.2052	0.1985	0.0003	0.0031	26.9741
2021-07-22 18:23:55	3500	0.2042	0.1977	0.0003	0.0031	26.0729
2021-07-22 18:29:49	3500	0.2032	0.1969	0.0003	0.0032	25.0847
2021-07-22 18:35:55	3500	0.2032	0.1973	0.0003	0.0031	23.417
2021-07-22 18:42:01	3500	0.2042	0.198	0.0003	0.0031	24.7535
2021-07-22 18:47:25	3500	0.2047	0.1986	0.0003	0.0032	24.2327
2021-07-22 18:54:01	3500	0.2047	0.1984	0.0003	0.0032	25.1129
2021-07-22 18:59:19	3500	0.2037	0.1974	0.0003	0.0032	25.0941
2021-07-22 19:05:55	3500	0.2027	0.1969	0.0003	0.0032	22.8805
2021-07-22 19:11:49	3500	0.2037	0.1974	0.0003	0.0032	25.0941
2021-07-22 19:17:55	3500	0.2045	0.1984	0.0003	0.0032	24.2292
2021-07-22 19:23:49	3500	0.2052	0.1987	0.0003	0.0032	26.003
2021-07-22 19:29:31	3500	0.2048	0.1985	0.0003	0.0032	25.1148
2021-07-22 19:35:49	3500	0.2041	0.1975	0.0003	0.0032	26.4209
2021-07-22 19:41:49	3500	0.2031	0.1966	0.0003	0.0032	25.9613
2021-07-22 19:47:43	3500	0.2023	0.1965	0.0003	0.0034	22.6966
2021-07-22 19:53:37	3500	0.2035	0.1973	0.0003	0.0034	24.4721
2021-07-22 19:59:49	3500	0.2044	0.1983	0.0003	0.0034	24.0476
2021-07-22 20:05:43	3500	0.2053	0.1987	0.0003	0.0034	26.2646
2021-07-22 20:11:43	3500	0.205	0.1986	0.0003	0.0034	25.3783
2021-07-22 20:17:49	3500	0.2039	0.1975	0.0003	0.0034	25.3582
2021-07-22 20:23:19	3500	0.2028	0.1965	0.0003	0.0034	24.8992
2021-07-22 20:29:37	3500	0.202	0.1958	0.0003	0.0034	24.4465
2021-07-22 20:35:25	3500	0.2032	0.197	0.0003	0.0034	24.467
2021-07-22 20:41:49	3500	0.2043	0.198	0.0003	0.0034	24.9257
2021-07-22 20:47:37	3500	0.2052	0.1987	0.0003	0.0034	25.8223
2021-07-22 20:53:49	3500	0.2048	0.1981	0.0003	0.0034	26.6951
2021-07-22 20:59:37	3500	0.2039	0.1973	0.0003	0.0035	26.1479
2021-07-22 21:05:25	3500	0.2031	0.1965	0.0003	0.0035	26.1329
2021-07-22 21:11:37	3500	0.2022	0.1958	0.0003	0.0035	25.2386
2021-07-22 21:17:31	3500	0.2029	0.1969	0.0003	0.0034	23.5837
2021-07-22 21:23:37	3500	0.2039	0.1975	0.0003	0.0035	25.2686
2021-07-22 21:29:31	3500	0.2037	0.1975	0.0003	0.0034	24.4755
2021-07-22 21:35:19	3500	0.2032	0.1969	0.0003	0.0034	24.9062
2021-07-22 21:41:31	3500	0.2025	0.1959	0.0003	0.0035	26.1216
2021-07-22 21:47:37	3500	0.2023	0.1961	0.0003	0.0035	24.3628
2021-07-22 21:53:31	3500	0.2033	0.1969	0.0003	0.0037	25.0794
2021-07-22 21:59:13	3500	0.2038	0.1971	0.0003	0.0037	26.4064
2021-07-22 22:05:37	3500	0.2035	0.1965	0.0003	0.0037	27.7192
2021-07-22 22:11:31	3500	0.2026	0.1956	0.0003	0.0038	27.6124
2021-07-22 22:17:19	3500	0.2016	0.1945	0.0003	0.0041	27.7664
2021-07-22 22:23:07	3500	0.2023	0.1953	0.0003	0.0041	27.3404
2021-07-22 22:29:07	3500	0.2029	0.1963	0.0003	0.0041	25.5946
2021-07-22 22:35:25	3500	0.2032	0.1956	0.0003	0.0043	29.8133
2021-07-22 22:41:13	3500	0.2026	0.1953	0.0003	0.0044	28.3956
2021-07-22 22:47:19	3500	0.2023	0.1944	0.0003	0.0044	31.0229
2021-07-22 22:53:07	3500	0.2015	0.1938	0.0003	0.0048	29.7763
2021-07-22 22:59:01	3500	0.2026	0.195	0.0003	0.0045	29.6235
2021-07-22 23:05:13	3500	0.2034	0.1953	0.0003	0.0048	31.5672
2021-07-22 23:10:25	3500	0.2032	0.195	0.0003	0.005	31.824
2021-07-22 23:17:01	3500	0.2026	0.1944	0.0003	0.005	31.8124
2021-07-22 23:22:31	3500	0.2018	0.1937	0.0003	0.005	31.3585
2021-07-22 23:28:49	3500	0.2016	0.1934	0.0003	0.0053	31.5281
2021-07-22 23:35:13	3500	0.2027	0.1948	0.0003	0.0048	30.6754
2021-07-22 23:41:13	3500	0.2031	0.1953	0.0003	0.0048	30.2437
2021-07-22 23:47:07	3500	0.2027	0.1949	0.0003	0.0047	30.3254
2021-07-22 23:52:55	3500	0.2018	0.1942	0.0003	0.0047	29.4316
2021-07-22 23:59:01	3500	0.2013	0.1934	0.0003	0.0047	30.7374
2021-07-23 00:04:55	3500	0.201	0.1938	0.0003	0.0047	27.6653
2021-07-23 00:11:01	3500	0.2022	0.1948	0.0003	0.0045	28.7386
2021-07-23 00:17:01	3500	0.2025	0.195	0.0003	0.0045	29.1828
2021-07-23 00:22:55	3500	0.2023	0.1945	0.0003	0.0047	30.3179
2021-07-23 00:29:01	3500	0.2016	0.1933	0.0003	0.0051	32.1432
2021-07-23 00:35:01	3500	0.201	0.1928	0.0003	0.005	31.7817
2021-07-23 00:40:55	3500	0.2007	0.193	0.0003	0.005	29.5865
2021-07-23 00:46:49	3500	0.202	0.1944	0.0003	0.0048	29.3465
2021-07-23 00:52:55	3500	0.2026	0.1948	0.0003	0.0048	30.2346
2021-07-23 00:58:55	3500	0.2023	0.1943	0.0003	0.005	30.9291
2021-07-23 01:04:49	3500	0.2018	0.1938	0.0003	0.005	30.9201
2021-07-23 01:10:43	3500	0.2011	0.193	0.0003	0.005	31.3455
2021-07-23 01:16:37	3500	0.2003	0.1927	0.0003	0.005	29.1423
2021-07-23 01:22:43	3500	0.2013	0.1939	0.0003	0.0047	28.5464
2021-07-23 01:28:55	3500	0.2025	0.1948	0.0003	0.0048	29.7939
2021-07-23 01:34:43	3500	0.2025	0.1949	0.0003	0.0048	29.355
2021-07-23 01:40:49	3500	0.2021	0.1945	0.0003	0.0047	29.4368
2021-07-23 01:46:55	3500	0.2013	0.1934	0.0003	0.0047	30.7374
2021-07-23 01:52:43	3500	0.2008	0.1934	0.0003	0.0047	28.5381
2021-07-23 01:58:49	3500	0.2003	0.1933	0.0003	0.0047	26.7793
2021-07-23 02:04:19	3500	0.2016	0.1945	0.0003	0.0044	27.5013
2021-07-23 02:10:25	3500	0.2023	0.1951	0.0003	0.0045	27.8628
2021-07-23 02:16:43	3500	0.2023	0.195	0.0003	0.0045	28.3016
2021-07-23 02:22:13	3500	0.2018	0.1947	0.0003	0.0045	27.4161
2021-07-23 02:28:25	3500	0.2012	0.194	0.0003	0.0047	27.6684
2021-07-23 02:34:19	3500	0.2008	0.1935	0.0003	0.0045	28.2761
2021-07-23 02:40:43	3500	0.2002	0.193	0.0003	0.0045	27.8283
2021-07-23 02:46:37	3500	0.2005	0.1943	0.0003	0.0043	23.631
2021-07-23 02:52:43	3500	0.2018	0.1949	0.0003	0.0043	26.7161
2021-07-23 02:58:25	3500	0.2021	0.1953	0.0003	0.0044	26.1936
2021-07-23 03:04:43	3500	0.2017	0.1947	0.0003	0.0044	27.0645
2021-07-23 03:10:43	3500	0.2011	0.1943	0.0003	0.0044	26.1788
2021-07-23 03:16:31	3500	0.201	0.1938	0.0003	0.0044	27.9295
2021-07-23 03:22:31	3500	0.2005	0.1933	0.0003	0.0044	27.921
2021-07-23 03:28:31	3500	0.2	0.1934	0.0003	0.0044	25.2875
2021-07-23 03:34:37	3500	0.2013	0.195	0.0003	0.0041	24.2553
2021-07-23 03:40:19	3500	0.2025	0.1958	0.0003	0.0041	26.0273
2021-07-23 03:46:25	3500	0.2026	0.196	0.0003	0.0043	25.4121
2021-07-23 03:52:31	3500	0.2023	0.1954	0.0003	0.0043	26.7241
2021-07-23 03:58:31	3500	0.2016	0.1949	0.0003	0.0042	25.9245
2021-07-23 04:04:25	3500	0.2012	0.1942	0.0003	0.0043	27.1447
2021-07-23 04:10:19	3500	0.2007	0.1945	0.0003	0.0044	23.5455
2021-07-23 04:15:49	3500	0.2011	0.1945	0.0003	0.0043	25.3907
2021-07-23 04:22:19	3500	0.201	0.1947	0.0003	0.0043	24.0751
2021-07-23 04:28:25	3500	0.2023	0.1954	0.0003	0.0044	26.6353
2021-07-23 04:34:13	3500	0.2033	0.1963	0.0003	0.0045	27.0007
2021-07-23 04:39:37	3500	0.2033	0.1963	0.0003	0.0045	27.0007
2021-07-23 04:46:01	3500	0.2029	0.1959	0.0003	0.0045	26.9946
2021-07-23 04:52:19	3500	0.2023	0.195	0.0003	0.0047	28.1241
2021-07-23 04:58:01	3500	0.2018	0.1944	0.0003	0.0047	28.5546
2021-07-23 05:04:01	3500	0.2013	0.1938	0.0003	0.0048	28.8964
2021-07-23 05:10:13	3500	0.2011	0.1938	0.0003	0.0048	28.0169
2021-07-23 05:16:19	3500	0.2021	0.1949	0.0003	0.0047	27.6822
2021-07-23 05:22:19	3500	0.2031	0.1956	0.0003	0.0048	28.9261
2021-07-23 05:28:13	3500	0.2034	0.1955	0.0003	0.005	30.5098
2021-07-23 05:34:19	3500	0.2031	0.1951	0.0003	0.0051	30.8545
2021-07-23 05:40:01	3500	0.2026	0.195	0.0003	0.0053	28.9121
2021-07-23 05:46:07	3500	0.2026	0.1944	0.0003	0.0051	31.7235
2021-07-23 05:52:13	3500	0.2021	0.1937	0.0003	0.0053	32.4141
2021-07-23 05:58:01	3500	0.2016	0.1933	0.0003	0.0053	31.9664
2021-07-23 06:04:07	3500	0.2013	0.1935	0.0003	0.0053	29.7699
2021-07-23 06:10:13	3500	0.2027	0.195	0.0003	0.005	29.6194
2021-07-23 06:16:07	3500	0.2039	0.1964	0.0003	0.0048	28.9393
2021-07-23 06:22:01	3500	0.2043	0.1965	0.0003	0.0048	30.2655
2021-07-23 06:28:07	3500	0.2039	0.1965	0.0003	0.005	28.3204
2021-07-23 06:34:01	3500	0.2037	0.196	0.0003	0.0048	29.8151
2021-07-23 06:40:07	3500	0.2033	0.1955	0.0003	0.0048	30.2473
2021-07-23 06:46:01	3500	0.2028	0.195	0.0003	0.0048	30.2382
2021-07-23 06:51:25	3500	0.2025	0.1945	0.0003	0.0048	31.1105
2021-07-23 06:57:55	3500	0.2018	0.1939	0.0003	0.0048	30.6585
2021-07-23 07:03:55	3500	0.2016	0.1943	0.0003	0.0048	28.0245
2021-07-23 07:09:55	3500	0.2028	0.1955	0.0003	0.0047	28.1321
2021-07-23 07:15:55	3500	0.2039	0.1965	0.0003	0.0045	28.7686
2021-07-23 07:21:43	3500	0.2039	0.1966	0.0003	0.0045	28.3289
2021-07-23 07:28:07	3500	0.2037	0.1965	0.0003	0.0045	27.886
2021-07-23 07:33:43	3500	0.2029	0.1953	0.0003	0.0047	29.4509
2021-07-23 07:40:01	3500	0.2023	0.1947	0.0003	0.0047	29.4404
2021-07-23 07:45:55	3500	0.2018	0.1942	0.0003	0.0045	29.6085
2021-07-23 07:51:49	3500	0.2023	0.1953	0.0003	0.0044	27.0741
2021-07-23 07:57:43	3500	0.2034	0.1966	0.0003	0.0043	26.3023
2021-07-23 08:03:49	3500	0.2041	0.1968	0.0003	0.0044	28.4221
2021-07-23 08:09:55	3500	0.2039	0.1965	0.0003	0.0044	28.8582
2021-07-23 08:15:43	3500	0.2032	0.196	0.0003	0.0043	28.0562
2021-07-23 08:21:43	3500	0.2023	0.1951	0.0003	0.0042	28.1291
2021-07-23 08:27:55	3500	0.2017	0.1951	0.0003	0.0043	25.3992
2021-07-23 08:33:43	3500	0.2031	0.1959	0.0003	0.0044	27.9653
2021-07-23 08:39:43	3500	0.2041	0.1968	0.0003	0.0043	28.5119
2021-07-23 08:45:31	3500	0.2045	0.1971	0.0003	0.0043	28.9591
2021-07-23 08:51:43	3500	0.2039	0.1964	0.0003	0.0042	29.4772
2021-07-23 08:57:37	3500	0.2031	0.1955	0.0003	0.0042	29.9005
2021-07-23 09:03:43	3500	0.2021	0.1948	0.0003	0.0044	28.3868
2021-07-23 09:09:31	3500	0.2016	0.1948	0.0003	0.0043	26.2745
2021-07-23 09:15:31	3500	0.2027	0.1956	0.0003	0.0043	27.6084
2021-07-23 09:21:37	3500	0.2037	0.1963	0.0003	0.0042	29.0336
2021-07-23 09:27:25	3500	0.2034	0.196	0.0003	0.0043	28.9385
2021-07-23 09:33:01	3500	0.2027	0.1955	0.0003	0.0041	28.2254
2021-07-23 09:39:25	3500	0.2019	0.1953	0.0003	0.0041	25.5792
2021-07-23 09:45:31	3500	0.2031	0.196	0.0003	0.0043	27.6153
2021-07-23 09:51:19	3500	0.2043	0.1966	0.0003	0.0043	30.275
2021-07-23 09:57:13	3500	0.2037	0.1964	0.0003	0.0043	28.5046
2021-07-23 10:03:19	3500	0.2028	0.1954	0.0003	0.0041	29.1053
2021-07-23 10:09:25	3500	0.2018	0.1948	0.0003	0.0043	27.1546
2021-07-23 10:15:25	3500	0.2027	0.1955	0.0003	0.0041	28.2254
2021-07-23 10:20:31	3500	0.2037	0.1964	0.0003	0.0041	28.6836
2021-07-23 10:27:19	3500	0.2037	0.1963	0.0003	0.0042	29.0336
2021-07-23 10:33:25	3500	0.2031	0.1955	0.0003	0.0042	29.9005
2021-07-23 10:39:19	3500	0.2021	0.1945	0.0003	0.0043	29.7915
2021-07-23 10:45:19	3500	0.2026	0.1955	0.0003	0.0041	27.7846
2021-07-23 10:51:31	3500	0.2034	0.196	0.0003	0.0041	29.1172
2021-07-23 10:57:13	3500	0.2042	0.1963	0.0003	0.0041	31.3322
2021-07-23 11:03:19	3500	0.2034	0.1955	0.0003	0.0043	31.1353
2021-07-23 11:08:25	3500	0.2023	0.1953	0.0003	0.0041	27.3404
2021-07-23 11:15:19	3500	0.2027	0.1955	0.0003	0.0041	28.2254
2021-07-23 11:21:07	3500	0.2038	0.1961	0.0003	0.0043	30.2648
2021-07-23 11:27:19	3500	0.2043	0.1965	0.0003	0.0043	30.7148
2021-07-23 11:33:13	3500	0.2038	0.1959	0.0003	0.0043	31.1439
2021-07-23 11:39:19	3500	0.2028	0.195	0.0003	0.0043	30.6834
2021-07-23 11:45:07	3500	0.2021	0.1947	0.0003	0.0043	28.9141
2021-07-23 11:51:07	3500	0.2032	0.1954	0.0003	0.0043	30.6918
2021-07-23 11:57:13	3500	0.2039	0.1963	0.0003	0.0042	29.9168
2021-07-23 12:03:07	3500	0.2044	0.1961	0.0003	0.0043	32.9165
2021-07-23 12:09:07	3500	0.2035	0.1954	0.0003	0.0043	32.0163
2021-07-23 12:15:01	3500	0.2022	0.1943	0.0003	0.0043	31.1096
2021-07-23 12:21:01	3500	0.2022	0.1947	0.0003	0.0043	29.3547
2021-07-23 12:27:01	3500	0.2032	0.1953	0.0003	0.0043	31.131
2021-07-23 12:33:01	3500	0.2039	0.1959	0.0003	0.0043	31.5857
2021-07-23 12:39:01	3500	0.2043	0.1961	0.0003	0.0042	32.5642
2021-07-23 12:45:01	3500	0.2044	0.196	0.0003	0.0043	33.3565
2021-07-23 12:50:55	3500	0.2033	0.195	0.0003	0.0043	32.8904
2021-07-23 12:57:07	3500	0.202	0.194	0.0003	0.0043	31.5439
2021-07-23 13:03:01	3500	0.2026	0.1948	0.0003	0.0043	30.6792
2021-07-23 13:08:49	3500	0.2036	0.1955	0.0003	0.0043	32.0186
2021-07-23 13:15:01	3500	0.2039	0.1955	0.0003	0.0043	33.3443
2021-07-23 13:20:01	3500	0.2039	0.1958	0.0003	0.0043	32.0254
					total O2 consumption	39067.9
					DEE（kj/day）	785.264

## Sheet: MP3-1
Time	FR	FiO2	FeO2	FiCO2	FeCO2	O2 consumption
2021-07-30 21:15:52	3500	0.2061	0.2003	0.0003	0.0043	21.9355
2021-07-30 21:22:16	3500	0.2055	0.1996	0.0003	0.0045	22.189
2021-07-30 21:28:22	3500	0.2048	0.1989	0.0003	0.0046	22.0923
2021-07-30 21:34:16	3500	0.2043	0.1982	0.0003	0.005	22.6081
2021-07-30 21:40:10	3500	0.204	0.198	0.0003	0.0047	22.4352
2021-07-30 21:46:22	3500	0.204	0.1983	0.0003	0.0047	21.1161
2021-07-30 21:51:46	3500	0.2055	0.1993	0.0003	0.005	23.0579
2021-07-30 21:58:16	3500	0.2061	0.1998	0.0003	0.0047	23.7764
2021-07-30 22:03:58	3500	0.2058	0.1994	0.0003	0.0049	24.0325
2021-07-30 22:09:58	3500	0.2053	0.1988	0.0003	0.005	24.3775
2021-07-30 22:16:10	3500	0.2048	0.1983	0.0003	0.0051	24.2824
2021-07-30 22:21:58	3500	0.2043	0.1981	0.0003	0.0049	23.1378
2021-07-30 22:27:52	3500	0.204	0.1978	0.0003	0.0051	22.9558
2021-07-30 22:34:10	3500	0.205	0.1987	0.0003	0.005	23.494
2021-07-30 22:40:10	3500	0.2069	0.2003	0.0003	0.005	24.8348
2021-07-30 22:46:04	3500	0.2076	0.2008	0.0003	0.005	25.7256
2021-07-30 22:52:16	3500	0.2073	0.2004	0.0003	0.005	26.1636
2021-07-30 22:57:58	3500	0.2066	0.2	0.0003	0.005	24.8316
2021-07-30 23:03:58	3500	0.206	0.1993	0.0003	0.0051	25.1753
2021-07-30 23:09:58	3500	0.2052	0.1986	0.0003	0.0051	24.7265
2021-07-30 23:15:58	3500	0.2047	0.1982	0.0003	0.0051	24.2815
2021-07-30 23:21:58	3500	0.2043	0.1977	0.0003	0.0051	24.7176
2021-07-30 23:27:58	3500	0.2043	0.198	0.0003	0.0051	23.398
2021-07-30 23:33:58	3500	0.2057	0.1988	0.0003	0.0054	25.7815
2021-07-30 23:40:04	3500	0.2062	0.1992	0.0003	0.0054	26.2274
2021-07-30 23:45:16	3500	0.206	0.1993	0.0003	0.0052	25.0845
2021-07-30 23:51:58	3500	0.2055	0.1986	0.0003	0.0054	25.7795
2021-07-30 23:57:58	3500	0.205	0.1979	0.0003	0.0056	26.4745
2021-07-31 00:03:16	3500	0.2044	0.1974	0.0003	0.0055	26.1186
2021-07-31 00:09:34	3500	0.204	0.1971	0.0003	0.0056	25.5852
2021-07-31 00:15:52	3500	0.2037	0.1968	0.0003	0.0055	25.6721
2021-07-31 00:21:52	3500	0.2046	0.1978	0.0003	0.0056	25.1505
2021-07-31 00:27:52	3500	0.2059	0.1986	0.0003	0.0056	27.365
2021-07-31 00:33:40	3500	0.2058	0.1987	0.0003	0.0056	26.4825
2021-07-31 00:39:46	3500	0.2055	0.1985	0.0003	0.0055	26.1295
2021-07-31 00:45:40	3500	0.205	0.198	0.0003	0.0055	26.1245
2021-07-31 00:51:34	3500	0.2045	0.1977	0.0003	0.0054	25.3296
2021-07-31 00:57:46	3500	0.2042	0.1973	0.0003	0.0054	25.7666
2021-07-31 01:03:46	3500	0.2038	0.1968	0.0003	0.0055	26.1126
2021-07-31 01:09:22	3500	0.2042	0.1974	0.0003	0.0055	25.2369
2021-07-31 01:15:40	3500	0.2055	0.1984	0.0003	0.0056	26.4795
2021-07-31 01:21:34	3500	0.2059	0.1987	0.0003	0.0056	26.9243
2021-07-31 01:27:34	3500	0.2055	0.1986	0.0003	0.0055	25.689
2021-07-31 01:33:46	3500	0.2051	0.1982	0.0003	0.0055	25.6852
2021-07-31 01:39:22	3500	0.2046	0.1977	0.0003	0.0055	25.6805
2021-07-31 01:45:34	3500	0.2042	0.1972	0.0003	0.0056	26.0268
2021-07-31 01:51:10	3500	0.2039	0.1965	0.0003	0.0059	27.5136
2021-07-31 01:56:52	3500	0.2035	0.1962	0.0003	0.006	26.9808
2021-07-31 02:03:16	3500	0.2042	0.197	0.0003	0.0061	26.4573
2021-07-31 02:09:16	3500	0.2056	0.1981	0.0003	0.006	27.8805
2021-07-31 02:15:28	3500	0.2058	0.1983	0.0003	0.0061	27.7918
2021-07-31 02:21:34	3500	0.2054	0.1987	0.0003	0.0054	24.8976
2021-07-31 02:27:34	3500	0.205	0.1983	0.0003	0.0054	24.894
2021-07-31 02:33:28	3500	0.2046	0.1979	0.0003	0.0054	24.8905
2021-07-31 02:39:28	3500	0.2042	0.1975	0.0003	0.0054	24.8869
2021-07-31 02:45:28	3500	0.2038	0.1972	0.0003	0.0055	24.3542
2021-07-31 02:51:28	3500	0.2034	0.1968	0.0003	0.0055	24.3511
2021-07-31 02:57:28	3500	0.2037	0.1973	0.0003	0.0055	23.4744
2021-07-31 03:03:22	3500	0.205	0.1983	0.0003	0.0055	24.8038
2021-07-31 03:09:22	3500	0.2057	0.1987	0.0003	0.0055	26.1315
2021-07-31 03:14:04	3500	0.2055	0.1974	0.0003	0.0068	29.7985
2021-07-31 03:21:22	3500	0.205	0.1979	0.0003	0.0058	26.294
2021-07-31 03:27:16	3500	0.2045	0.1975	0.0003	0.0058	25.8496
2021-07-31 03:32:34	3500	0.2042	0.1972	0.0003	0.0058	25.8471
2021-07-31 03:39:04	3500	0.2037	0.1964	0.0003	0.0061	26.893
2021-07-31 03:45:04	3500	0.2034	0.196	0.0003	0.0063	27.1511
2021-07-31 03:51:04	3500	0.2032	0.1945	0.0003	0.008	31.3426
2021-07-31 03:56:52	3500	0.2047	0.1945	0.0003	0.0084	37.5918
2021-07-31 04:02:34	3500	0.2056	0.1963	0.0003	0.0078	34.1805
2021-07-31 04:08:04	3500	0.2054	0.1971	0.0003	0.0078	29.7738
2021-07-31 04:15:10	3500	0.2051	0.1977	0.0003	0.0059	27.5255
2021-07-31 04:21:10	3500	0.2047	0.1976	0.0003	0.0059	26.2013
2021-07-31 04:27:04	3500	0.2042	0.1973	0.0003	0.0059	25.3175
2021-07-31 04:33:16	3500	0.2039	0.1967	0.0003	0.006	26.5446
2021-07-31 04:39:04	3500	0.2036	0.1963	0.0003	0.006	26.9816
2021-07-31 04:45:16	3500	0.2032	0.1963	0.0003	0.0061	25.1318
2021-07-31 04:50:58	3500	0.2031	0.1962	0.0003	0.0061	25.1312
2021-07-31 04:56:34	3500	0.2045	0.1972	0.0003	0.0061	26.8996
2021-07-31 05:03:04	3500	0.2057	0.1983	0.0003	0.0059	27.5315
2021-07-31 05:08:58	3500	0.2056	0.1983	0.0003	0.006	26.9993
2021-07-31 05:14:52	3500	0.2052	0.1978	0.0003	0.006	27.4362
2021-07-31 05:21:04	3500	0.2048	0.1973	0.0003	0.0066	27.3317
2021-07-31 05:26:52	3500	0.2044	0.1967	0.0003	0.0065	28.2988
2021-07-31 05:32:58	3500	0.2041	0.1963	0.0003	0.0068	28.4668
2021-07-31 05:38:52	3500	0.2037	0.1961	0.0003	0.0066	27.7639
2021-07-31 05:44:58	3500	0.2034	0.1965	0.0003	0.0059	25.3118
2021-07-31 05:50:34	3500	0.2032	0.1961	0.0003	0.0063	25.8318
2021-07-31 05:56:22	3500	0.2031	0.1963	0.0003	0.0059	24.8704
2021-07-31 06:02:46	3500	0.203	0.1962	0.0003	0.006	24.7806
2021-07-31 06:08:52	3500	0.2045	0.1976	0.0003	0.0059	25.3197
2021-07-31 06:14:34	3500	0.2056	0.1983	0.0003	0.0059	27.0899
2021-07-31 06:20:40	3500	0.2055	0.1983	0.0003	0.0061	26.4674
2021-07-31 06:26:46	3500	0.2053	0.1982	0.0003	0.006	26.1158
2021-07-31 06:32:28	3500	0.205	0.1968	0.0003	0.0069	30.144
2021-07-31 06:38:46	3500	0.2045	0.1975	0.0003	0.0058	25.8496
2021-07-31 06:44:46	3500	0.2042	0.1976	0.0003	0.0055	24.3573
2021-07-31 06:50:46	3500	0.2039	0.1973	0.0003	0.0054	24.4446
2021-07-31 06:56:46	3500	0.2035	0.1968	0.0003	0.0056	24.7019
2021-07-31 07:02:46	3500	0.2033	0.1968	0.0003	0.0055	23.9111
2021-07-31 07:08:40	3500	0.2042	0.1981	0.0003	0.0051	22.5175
2021-07-31 07:14:34	3500	0.2056	0.1989	0.0003	0.0052	25.0805
2021-07-31 07:20:10	3500	0.2057	0.1993	0.0003	0.0052	23.7596
2021-07-31 07:26:10	3500	0.2053	0.1988	0.0003	0.0054	24.0158
2021-07-31 07:32:22	3500	0.2049	0.1985	0.0003	0.0054	23.5726
2021-07-31 07:38:40	3500	0.2045	0.1979	0.0003	0.0054	24.4496
2021-07-31 07:44:40	3500	0.204	0.1974	0.0003	0.0054	24.4455
2021-07-31 07:50:28	3500	0.2037	0.1974	0.0003	0.0055	23.0349
2021-07-31 07:56:22	3500	0.2051	0.1987	0.0003	0.0052	23.7546
2021-07-31 08:02:34	3500	0.2062	0.1993	0.0003	0.0054	25.7865
2021-07-31 08:08:16	3500	0.2061	0.1994	0.0003	0.0054	24.9038
2021-07-31 08:14:28	3500	0.2055	0.199	0.0003	0.0054	24.0174
2021-07-31 08:20:22	3500	0.205	0.1983	0.0003	0.0054	24.894
2021-07-31 08:26:28	3500	0.2044	0.198	0.0003	0.0054	23.569
2021-07-31 08:32:22	3500	0.2041	0.1975	0.0003	0.0054	24.4463
2021-07-31 08:38:28	3500	0.2039	0.1975	0.0003	0.0054	23.5654
2021-07-31 08:44:22	3500	0.2053	0.1987	0.0003	0.0051	24.7275
2021-07-31 08:50:22	3500	0.2064	0.1997	0.0003	0.0051	25.1795
2021-07-31 08:56:16	3500	0.2066	0.1998	0.0003	0.0051	25.6228
2021-07-31 09:02:22	3500	0.2061	0.1993	0.0003	0.0052	25.5264
2021-07-31 09:07:58	3500	0.2051	0.1986	0.0003	0.0051	24.2852
2021-07-31 09:14:22	3500	0.2044	0.1979	0.0003	0.0051	24.2786
2021-07-31 09:20:22	3500	0.2039	0.1976	0.0003	0.0051	23.3946
2021-07-31 09:26:04	3500	0.2051	0.1986	0.0003	0.005	24.3755
2021-07-31 09:32:22	3500	0.2061	0.1993	0.0003	0.005	25.7081
2021-07-31 09:37:40	3500	0.2058	0.1992	0.0003	0.0051	24.7325
2021-07-31 09:44:04	3500	0.2052	0.1986	0.0003	0.0051	24.7265
2021-07-31 09:49:28	3500	0.2045	0.1982	0.0003	0.0051	23.3996
2021-07-31 09:56:22	3500	0.204	0.1977	0.0003	0.0051	23.3955
2021-07-31 10:02:10	3500	0.2042	0.1982	0.0003	0.005	22.1675
2021-07-31 10:08:10	3500	0.2056	0.1991	0.0003	0.0049	24.4711
2021-07-31 10:13:46	3500	0.2056	0.1991	0.0003	0.0049	24.4711
2021-07-31 10:20:10	3500	0.2051	0.1986	0.0003	0.005	24.3755
2021-07-31 10:26:10	3500	0.2043	0.1979	0.0003	0.005	23.9277
2021-07-31 10:32:10	3500	0.2041	0.1978	0.0003	0.005	23.4861
2021-07-31 10:38:10	3500	0.2053	0.1989	0.0003	0.0047	24.2084
2021-07-31 10:43:28	3500	0.2059	0.1994	0.0003	0.0047	24.6558
2021-07-31 10:49:58	3500	0.2052	0.1988	0.0003	0.0049	24.0265
2021-07-31 10:56:04	3500	0.2044	0.198	0.0003	0.0049	24.0186
2021-07-31 11:02:04	3500	0.2042	0.1981	0.0003	0.0047	22.8768
2021-07-31 11:07:58	3500	0.2054	0.1991	0.0003	0.0047	23.769
2021-07-31 11:13:52	3500	0.2056	0.1991	0.0003	0.0047	24.6523
2021-07-31 11:19:52	3500	0.2049	0.1983	0.0003	0.0049	24.9039
2021-07-31 11:25:52	3500	0.2042	0.1979	0.0003	0.0049	23.5768
2021-07-31 11:31:46	3500	0.2053	0.1988	0.0003	0.0047	24.6488
2021-07-31 11:37:46	3500	0.2062	0.1996	0.0003	0.0046	25.1911
2021-07-31 11:43:40	3500	0.2061	0.1994	0.0003	0.0046	25.6307
2021-07-31 11:49:34	3500	0.2051	0.1987	0.0003	0.0047	24.2061
2021-07-31 11:55:52	3500	0.2042	0.198	0.0003	0.0047	23.3166
2021-07-31 12:01:52	3500	0.2051	0.1986	0.0003	0.0046	24.7368
2021-07-31 12:07:34	3500	0.2058	0.1993	0.0003	0.0046	24.7453
2021-07-31 12:13:40	3500	0.2052	0.1986	0.0003	0.0047	25.088
2021-07-31 12:19:52	3500	0.2042	0.1978	0.0003	0.0047	24.1962
2021-07-31 12:25:52	3500	0.2049	0.1983	0.0003	0.0046	25.1745
2021-07-31 12:31:40	3500	0.2058	0.1992	0.0003	0.0046	25.186
2021-07-31 12:37:52	3500	0.2065	0.1997	0.0003	0.0046	26.0771
2021-07-31 12:43:28	3500	0.206	0.1993	0.0003	0.0047	25.5385
2021-07-31 12:49:28	3500	0.2049	0.1983	0.0003	0.0047	25.0843
2021-07-31 12:55:40	3500	0.205	0.1984	0.0003	0.0047	25.0855
2021-07-31 13:01:40	3500	0.2058	0.1993	0.0003	0.0045	24.836
2021-07-31 13:07:46	3500	0.2066	0.1998	0.0003	0.0046	26.0785
2021-07-31 13:13:34	3500	0.2066	0.1998	0.0003	0.0046	26.0785
2021-07-31 13:19:34	3500	0.2057	0.1989	0.0003	0.0046	26.066
2021-07-31 13:25:40	3500	0.2046	0.1982	0.0003	0.0046	24.2906
2021-07-31 13:31:34	3500	0.2053	0.1987	0.0003	0.0046	25.1796
2021-07-31 13:37:22	3500	0.2061	0.1994	0.0003	0.0045	25.7215
2021-07-31 13:43:22	3500	0.2066	0.1996	0.0003	0.0046	26.9608
2021-07-31 13:49:04	3500	0.2059	0.1993	0.0003	0.0046	25.1873
2021-07-31 13:55:16	3500	0.2047	0.198	0.0003	0.0046	25.6121
2021-07-31 14:01:22	3500	0.2046	0.1982	0.0003	0.0046	24.2906
2021-07-31 14:07:34	3500	0.2056	0.199	0.0003	0.0045	25.274
2021-07-31 14:13:34	3500	0.2063	0.1996	0.0003	0.0045	25.7243
2021-07-31 14:19:22	3500	0.2061	0.1996	0.0003	0.0045	24.8398
2021-07-31 14:25:16	3500	0.2053	0.1987	0.0003	0.0045	25.27
2021-07-31 14:31:16	3500	0.2042	0.1979	0.0003	0.0045	23.936
2021-07-31 14:37:16	3500	0.205	0.1984	0.0003	0.0046	25.1758
2021-07-31 14:43:10	3500	0.2059	0.1991	0.0003	0.0046	26.0688
2021-07-31 14:49:16	3500	0.2057	0.199	0.0003	0.0046	25.6253
2021-07-31 14:55:16	3500	0.2048	0.1983	0.0003	0.0045	24.8232
2021-07-31 15:01:16	3500	0.2039	0.1977	0.0003	0.0045	23.4929
2021-07-31 15:07:22	3500	0.2048	0.1983	0.0003	0.0045	24.8232
2021-07-31 15:13:16	3500	0.2057	0.199	0.0003	0.0045	25.716
2021-07-31 15:19:10	3500	0.2052	0.1987	0.0003	0.0045	24.8283
2021-07-31 15:25:10	3500	0.2043	0.198	0.0003	0.0045	23.9371
2021-07-31 15:31:04	3500	0.2044	0.1981	0.0003	0.0043	24.1181
2021-07-31 15:37:16	3500	0.2051	0.1988	0.0003	0.0043	24.1271
2021-07-31 15:43:04	3500	0.2059	0.1994	0.0003	0.0043	25.0188
2021-07-31 15:49:10	3500	0.2055	0.1991	0.0003	0.0043	24.5727
2021-07-31 15:55:16	3500	0.2046	0.1983	0.0003	0.0042	24.2107
2021-07-31 16:01:10	3500	0.204	0.1979	0.0003	0.0042	23.3234
2021-07-31 16:06:58	3500	0.205	0.1987	0.0003	0.0043	24.1258
2021-07-31 16:13:04	3500	0.2058	0.1994	0.0003	0.0042	24.6674
2021-07-31 16:19:04	3500	0.2059	0.1994	0.0003	0.0042	25.1095
2021-07-31 16:25:10	3500	0.2051	0.1987	0.0003	0.0042	24.6577
2021-07-31 16:31:04	3500	0.2039	0.1979	0.0003	0.0042	22.8825
2021-07-31 16:37:04	3500	0.2046	0.1983	0.0003	0.0042	24.2107
2021-07-31 16:42:46	3500	0.2055	0.1992	0.0003	0.0042	24.2227
2021-07-31 16:48:58	3500	0.2061	0.1997	0.0003	0.0042	24.6715
2021-07-31 16:54:46	3500	0.2054	0.1992	0.0003	0.0042	23.7809
2021-07-31 17:01:04	3500	0.2044	0.1982	0.0003	0.0042	23.7681
2021-07-31 17:06:58	3500	0.2042	0.1982	0.0003	0.0042	22.886
2021-07-31 17:12:58	3500	0.2053	0.1992	0.0003	0.0042	23.3392
2021-07-31 17:18:46	3500	0.2061	0.1998	0.0003	0.0041	24.3215
2021-07-31 17:24:46	3500	0.206	0.1997	0.0003	0.0042	24.2293
2021-07-31 17:30:58	3500	0.2051	0.1988	0.0003	0.0041	24.3077
2021-07-31 17:36:59	3500	0.2042	0.1983	0.0003	0.0041	22.536
2021-07-31 17:42:47	3500	0.2048	0.199	0.0003	0.0041	22.1028
2021-07-31 17:48:35	3500	0.206	0.1996	0.0003	0.0042	24.6702
2021-07-31 17:54:35	3500	0.2052	0.1993	0.0003	0.0041	22.5476
2021-07-31 18:00:47	3500	0.2043	0.1983	0.0003	0.0042	22.8871
2021-07-31 18:06:47	3500	0.2045	0.1985	0.0003	0.0043	22.7995
2021-07-31 18:12:47	3500	0.2054	0.1995	0.0003	0.0042	22.4595
2021-07-31 18:18:41	3500	0.2057	0.1997	0.0003	0.0042	22.9034
2021-07-31 18:24:41	3500	0.205	0.199	0.0003	0.0042	22.8953
2021-07-31 18:30:47	3500	0.205	0.199	0.0003	0.0042	22.8953
2021-07-31 18:36:47	3500	0.2059	0.1998	0.0003	0.0041	23.4373
2021-07-31 18:42:35	3500	0.2066	0.2004	0.0003	0.0041	23.8873
2021-07-31 18:48:23	3500	0.207	0.2005	0.0003	0.0042	25.1254
2021-07-31 18:54:41	3500	0.2061	0.1998	0.0003	0.0042	24.2307
2021-07-31 19:00:29	3500	0.205	0.1989	0.0003	0.0042	23.3355
2021-07-31 19:06:41	3500	0.204	0.198	0.0003	0.0042	22.8837
2021-07-31 19:12:35	3500	0.2045	0.1984	0.0003	0.0042	23.3294
2021-07-31 19:18:35	3500	0.2051	0.1993	0.0003	0.0042	22.0158
2021-07-31 19:24:17	3500	0.2059	0.1994	0.0003	0.0045	24.8373
2021-07-31 19:30:23	3500	0.2053	0.1991	0.0003	0.0045	23.5084
2021-07-31 19:36:23	3500	0.2046	0.1983	0.0003	0.0043	24.1207
2021-07-31 19:42:35	3500	0.2037	0.1975	0.0003	0.0045	23.4907
2021-07-31 19:48:29	3500	0.204	0.1979	0.0003	0.0045	23.0543
2021-07-31 19:54:29	3500	0.2051	0.1988	0.0003	0.0045	23.9464
2021-07-31 20:00:17	3500	0.2051	0.1986	0.0003	0.0049	24.4658
2021-07-31 20:06:23	3500	0.2046	0.1979	0.0003	0.0047	25.5207
2021-07-31 20:11:47	3500	0.2038	0.1974	0.0003	0.0046	24.2813
2021-07-31 20:18:23	3500	0.2037	0.1977	0.0003	0.0045	22.6116
2021-07-31 20:24:23	3500	0.205	0.1987	0.0003	0.0045	23.9453
2021-07-31 20:30:05	3500	0.2054	0.1993	0.0003	0.0045	23.069
2021-07-31 20:36:23	3500	0.2051	0.1985	0.0003	0.0045	25.2674
2021-07-31 20:42:17	3500	0.2043	0.1979	0.0003	0.0046	24.2871
2021-07-31 20:48:05	3500	0.2036	0.1974	0.0003	0.0046	23.4001
2021-07-31 20:54:11	3500	0.2045	0.1982	0.0003	0.0045	23.9395
2021-07-31 21:00:11	3500	0.2054	0.1993	0.0003	0.0045	23.069
2021-07-31 21:06:17	3500	0.2055	0.1993	0.0003	0.0043	23.6916
2021-07-31 21:12:17	3500	0.205	0.1988	0.0003	0.0045	23.505
					total O2 consumption	36030.2
					DEE（kj/day）	724.207

## Sheet: MP3-2
Time	FR	FiO2	FeO2	FiCO2	FeCO2	O2 consumption
2021-08-01 11:27:35	3500	0.208	0.2025	0.0003	0.0032	21.6399
2021-08-01 11:33:29	3500	0.2079	0.2024	0.0003	0.0033	21.5466
2021-08-01 11:39:11	3500	0.2078	0.2023	0.0003	0.0033	21.5452
2021-08-01 11:45:29	3500	0.2077	0.2022	0.0003	0.0034	21.452
2021-08-01 11:51:05	3500	0.2077	0.2022	0.0003	0.0036	21.2685
2021-08-01 11:57:23	3500	0.2078	0.2022	0.0003	0.0036	21.7116
2021-08-01 12:03:17	3500	0.207	0.2013	0.0003	0.0036	22.1427
2021-08-01 12:09:23	3500	0.2058	0.1998	0.0003	0.0041	22.9953
2021-08-01 12:15:05	3500	0.2046	0.199	0.0003	0.0038	21.4906
2021-08-01 12:21:17	3500	0.2041	0.1991	0.0003	0.0037	18.9361
2021-08-01 12:27:17	3500	0.205	0.1996	0.0003	0.0038	20.6148
2021-08-01 12:33:23	3500	0.2057	0.1999	0.0003	0.0037	22.4753
2021-08-01 12:39:23	3500	0.205	0.1993	0.0003	0.004	21.755
2021-08-01 12:45:05	3500	0.2041	0.1984	0.0003	0.004	21.7451
2021-08-01 12:51:05	3500	0.2042	0.1988	0.0003	0.0041	20.3369
2021-08-01 12:57:11	3500	0.2052	0.1993	0.0003	0.0042	22.4572
2021-08-01 13:03:11	3500	0.206	0.1998	0.0003	0.0043	23.6977
2021-08-01 13:08:53	3500	0.2057	0.1996	0.0003	0.0042	23.3441
2021-08-01 13:15:05	3500	0.2047	0.1985	0.0003	0.0042	23.772
2021-08-01 13:21:05	3500	0.204	0.1981	0.0003	0.0043	22.3543
2021-08-01 13:27:05	3500	0.2047	0.1986	0.0003	0.0043	23.2418
2021-08-01 13:32:59	3500	0.2056	0.199	0.0003	0.0047	25.0928
2021-08-01 13:38:47	3500	0.2062	0.1997	0.0003	0.0045	24.8411
2021-08-01 13:45:05	3500	0.206	0.1993	0.0003	0.0046	25.6293
2021-08-01 13:50:47	3500	0.205	0.1983	0.0003	0.0049	25.3453
2021-08-01 13:56:17	3500	0.2042	0.1983	0.0003	0.0043	22.3564
2021-08-01 14:02:53	3500	0.2051	0.1978	0.0003	0.0056	27.3561
2021-08-01 14:08:35	3500	0.2058	0.1984	0.0003	0.0054	27.986
2021-08-01 14:14:53	3500	0.2062	0.1988	0.0003	0.0052	28.1729
2021-08-01 14:20:23	3500	0.2054	0.1977	0.0003	0.0052	29.4832
2021-08-01 14:26:41	3500	0.2042	0.1979	0.0003	0.0046	23.8462
2021-08-01 14:32:53	3500	0.2046	0.1975	0.0003	0.0054	26.6506
2021-08-01 14:37:29	3500	0.2054	0.1982	0.0003	0.005	27.4618
2021-08-01 14:43:47	3500	0.2061	0.1992	0.0003	0.0051	26.0581
2021-08-01 14:50:41	3500	0.2067	0.1997	0.0003	0.0047	26.8711
2021-08-01 14:56:29	3500	0.2059	0.1991	0.0003	0.0049	25.7965
2021-08-01 15:02:23	3500	0.2048	0.1976	0.0003	0.0054	27.093
2021-08-01 15:08:35	3500	0.2045	0.1975	0.0003	0.0052	26.3895
2021-08-01 15:13:59	3500	0.2052	0.1976	0.0003	0.0056	28.6783
2021-08-01 15:20:11	3500	0.2061	0.1989	0.0003	0.0052	27.2898
2021-08-01 15:26:47	3500	0.2066	0.1996	0.0003	0.0047	26.8696
2021-08-01 15:32:47	3500	0.207	0.1993	0.0003	0.0052	29.5081
2021-08-01 15:38:11	3500	0.2061	0.1993	0.0003	0.0047	25.9807
2021-08-01 15:44:47	3500	0.2048	0.1974	0.0003	0.0052	28.1535
2021-08-01 15:50:47	3500	0.2043	0.1983	0.0003	0.0046	22.5277
2021-08-01 15:56:23	3500	0.2051	0.1985	0.0003	0.0047	25.0868
2021-08-01 16:02:35	3500	0.2058	0.1989	0.0003	0.0047	26.4174
2021-08-01 16:08:23	3500	0.2063	0.1995	0.0003	0.0046	26.0743
2021-08-01 16:14:29	3500	0.2066	0.2002	0.0003	0.0042	24.6785
2021-08-01 16:19:53	3500	0.2066	0.2003	0.0003	0.0042	24.2373
2021-08-01 16:26:41	3500	0.2055	0.1993	0.0003	0.0046	23.42
2021-08-01 16:32:11	3500	0.2046	0.198	0.0003	0.005	24.8106
2021-08-01 16:38:35	3500	0.2051	0.199	0.0003	0.0043	23.2464
2021-08-01 16:44:23	3500	0.2057	0.1995	0.0003	0.0042	23.7847
2021-08-01 16:50:35	3500	0.205	0.1991	0.0003	0.0042	22.455
2021-08-01 16:56:23	3500	0.204	0.1981	0.0003	0.0043	22.3543
2021-08-01 17:02:29	3500	0.204	0.1982	0.0003	0.0043	21.9146
2021-08-01 17:08:17	3500	0.2051	0.199	0.0003	0.0045	23.0658
2021-08-01 17:14:29	3500	0.2054	0.1993	0.0003	0.0045	23.069
2021-08-01 17:57:44	3500	0.2057	0.1984	0.0003	0.0058	27.1815
2021-08-01 18:03:50	3500	0.2047	0.197	0.0003	0.0058	28.9319
2021-08-01 18:09:50	3500	0.2033	0.1958	0.0003	0.0059	27.9469
2021-08-01 18:15:56	3500	0.2021	0.1946	0.0003	0.0058	28.023
2021-08-01 18:22:02	3500	0.2014	0.1937	0.0003	0.0063	28.4505
2021-08-01 18:27:44	3500	0.2008	0.1942	0.0003	0.0054	24.4191
2021-08-01 18:33:44	3500	0.2004	0.1935	0.0003	0.0056	25.5535
2021-08-01 18:40:02	3500	0.2002	0.1935	0.0003	0.0061	24.2385
2021-08-01 18:45:38	3500	0.2	0.1931	0.0003	0.0056	25.55
2021-08-01 18:51:50	3500	0.1998	0.1928	0.0003	0.0056	25.9856
2021-08-01 18:57:56	3500	0.1997	0.1928	0.0003	0.0055	25.6347
2021-08-01 19:03:44	3500	0.1995	0.1926	0.0003	0.0055	25.6329
2021-08-01 19:09:50	3500	0.1993	0.1926	0.0003	0.0054	24.8439
2021-08-01 19:15:44	3500	0.1993	0.1923	0.0003	0.0056	25.981
2021-08-01 19:21:44	3500	0.1991	0.192	0.0003	0.0058	26.2421
2021-08-01 19:27:50	3500	0.1991	0.1922	0.0003	0.0055	25.6291
2021-08-01 19:33:44	3500	0.199	0.1922	0.0003	0.0055	25.1913
2021-08-01 19:39:38	3500	0.1991	0.1925	0.0003	0.0052	24.5791
2021-08-01 19:45:44	3500	0.1991	0.1925	0.0003	0.0052	24.5791
2021-08-01 19:51:38	3500	0.1991	0.1925	0.0003	0.0052	24.5791
2021-08-01 19:57:32	3500	0.1991	0.1925	0.0003	0.0052	24.5791
2021-08-01 20:03:44	3500	0.1991	0.1925	0.0003	0.0054	24.4051
2021-08-01 20:09:44	3500	0.1991	0.1925	0.0003	0.0054	24.4051
2021-08-01 20:15:20	3500	0.199	0.1925	0.0003	0.0054	23.9674
2021-08-01 20:21:32	3500	0.1991	0.1925	0.0003	0.0054	24.4051
2021-08-01 20:27:38	3500	0.1991	0.1925	0.0003	0.0054	24.4051
2021-08-01 20:33:38	3500	0.1991	0.1925	0.0003	0.0054	24.4051
2021-08-01 20:39:32	3500	0.1992	0.1925	0.0003	0.0054	24.843
2021-08-01 20:45:32	3500	0.1992	0.1925	0.0003	0.0054	24.843
2021-08-01 20:51:32	3500	0.1991	0.1918	0.0003	0.0058	27.1162
2021-08-01 20:57:08	3500	0.1991	0.1925	0.0003	0.0054	24.4051
2021-08-01 21:03:26	3500	0.1991	0.1925	0.0003	0.0055	24.3181
2021-08-01 21:09:20	3500	0.1992	0.192	0.0003	0.0061	26.4189
2021-08-01 21:14:56	3500	0.1992	0.1925	0.0003	0.0055	24.7559
2021-08-01 21:21:26	3500	0.1992	0.1928	0.0003	0.0052	23.7059
2021-08-01 21:27:26	3500	0.1993	0.1928	0.0003	0.0052	24.1439
2021-08-01 21:33:14	3500	0.1993	0.1927	0.0003	0.0054	24.4068
2021-08-01 21:39:20	3500	0.1994	0.1925	0.0003	0.0056	25.5448
2021-08-01 21:45:26	3500	0.1993	0.1928	0.0003	0.0054	23.9696
2021-08-01 21:51:08	3500	0.1994	0.1928	0.0003	0.0054	24.4076
2021-08-01 21:57:20	3500	0.1994	0.1927	0.0003	0.0055	24.7576
2021-08-01 22:02:44	3500	0.1994	0.1928	0.0003	0.0054	24.4076
2021-08-01 22:08:56	3500	0.1994	0.1928	0.0003	0.0055	24.3204
2021-08-01 22:15:20	3500	0.1995	0.1929	0.0003	0.0055	24.3212
2021-08-01 22:20:14	3500	0.1994	0.1928	0.0003	0.0054	24.4076
2021-08-01 22:27:14	3500	0.1995	0.1929	0.0003	0.0054	24.4084
2021-08-01 22:33:08	3500	0.1996	0.1931	0.0003	0.0054	23.9719
2021-08-01 22:39:14	3500	0.1995	0.193	0.0003	0.0052	24.1456
2021-08-01 22:44:56	3500	0.1995	0.193	0.0003	0.0052	24.1456
2021-08-01 22:51:08	3500	0.1995	0.1931	0.0003	0.0052	23.7084
2021-08-01 22:57:02	3500	0.1996	0.1931	0.0003	0.0052	24.1465
2021-08-01 23:03:02	3500	0.1996	0.1932	0.0003	0.0052	23.7092
2021-08-01 23:09:02	3500	0.1996	0.193	0.0003	0.0054	24.4092
2021-08-01 23:15:08	3500	0.1996	0.1932	0.0003	0.0052	23.7092
2021-08-01 23:20:56	3500	0.1995	0.1927	0.0003	0.0058	24.9339
2021-08-01 23:27:02	3500	0.1995	0.1917	0.0003	0.0068	28.4339
2021-08-01 23:33:02	3500	0.1996	0.1915	0.0003	0.0069	29.6592
2021-08-01 23:38:56	3500	0.1995	0.1915	0.0003	0.0069	29.2212
2021-08-01 23:44:56	3500	0.1994	0.1915	0.0003	0.0068	28.8704
2021-08-01 23:50:56	3500	0.1994	0.1915	0.0003	0.0067	28.9576
2021-08-01 23:56:44	3500	0.1995	0.1918	0.0003	0.0067	28.0839
2021-08-02 00:02:50	3500	0.1995	0.1912	0.0003	0.0072	30.2712
2021-08-02 00:08:44	3500	0.1994	0.1917	0.0003	0.0067	28.0832
2021-08-02 00:14:56	3500	0.1994	0.1918	0.0003	0.0064	27.9076
2021-08-02 00:20:50	3500	0.1995	0.1918	0.0003	0.0064	28.3456
2021-08-02 00:26:50	3500	0.1995	0.1918	0.0003	0.0064	28.3456
2021-08-02 00:32:50	3500	0.1994	0.1918	0.0003	0.0064	27.9076
2021-08-02 00:38:50	3500	0.1994	0.1919	0.0003	0.0063	27.5576
2021-08-02 00:44:44	3500	0.1994	0.1918	0.0003	0.0064	27.9076
2021-08-02 00:50:44	3500	0.1994	0.1919	0.0003	0.0063	27.5576
2021-08-02 00:56:44	3500	0.1994	0.192	0.0003	0.0061	27.2948
2021-08-02 01:02:38	3500	0.1994	0.1921	0.0003	0.0061	26.8576
2021-08-02 01:08:26	3500	0.1994	0.192	0.0003	0.0061	27.2948
2021-08-02 01:14:26	3500	0.1994	0.1918	0.0003	0.0063	27.9948
2021-08-02 01:20:38	3500	0.1994	0.1916	0.0003	0.0064	28.7819
2021-08-02 01:26:26	3500	0.1994	0.1917	0.0003	0.0064	28.3448
2021-08-02 01:32:38	3500	0.1994	0.1918	0.0003	0.0064	27.9076
2021-08-02 01:38:32	3500	0.1994	0.1918	0.0003	0.0064	27.9076
2021-08-02 01:44:26	3500	0.1994	0.1917	0.0003	0.0064	28.3448
2021-08-02 01:50:26	3500	0.1994	0.1918	0.0003	0.0064	27.9076
2021-08-02 01:56:26	3500	0.1994	0.1917	0.0003	0.0064	28.3448
2021-08-02 02:02:26	3500	0.1994	0.1918	0.0003	0.0064	27.9076
2021-08-02 02:08:20	3500	0.1994	0.1918	0.0003	0.0064	27.9076
2021-08-02 02:14:02	3500	0.1994	0.1918	0.0003	0.0064	27.9076
2021-08-02 02:20:20	3500	0.1994	0.192	0.0003	0.0063	27.1204
2021-08-02 02:26:20	3500	0.1994	0.1919	0.0003	0.0063	27.5576
2021-08-02 02:32:20	3500	0.1994	0.1919	0.0003	0.0063	27.5576
2021-08-02 02:38:14	3500	0.1994	0.192	0.0003	0.0063	27.1204
2021-08-02 02:44:26	3500	0.1994	0.1921	0.0003	0.0061	26.8576
2021-08-02 02:50:08	3500	0.1994	0.192	0.0003	0.0063	27.1204
2021-08-02 02:56:14	3500	0.1994	0.192	0.0003	0.0061	27.2948
2021-08-02 03:02:20	3500	0.1994	0.192	0.0003	0.0063	27.1204
2021-08-02 03:08:20	3500	0.1994	0.1921	0.0003	0.0063	26.6832
2021-08-02 03:14:02	3500	0.1994	0.1921	0.0003	0.0063	26.6832
2021-08-02 03:20:14	3500	0.1994	0.1922	0.0003	0.0061	26.4204
2021-08-02 03:26:14	3500	0.1995	0.1922	0.0003	0.0061	26.8584
2021-08-02 03:32:08	3500	0.1994	0.1923	0.0003	0.0061	25.9832
2021-08-02 03:37:56	3500	0.1995	0.1923	0.0003	0.0061	26.4212
2021-08-02 03:43:50	3500	0.1995	0.1922	0.0003	0.0061	26.8584
2021-08-02 03:50:14	3500	0.1995	0.193	0.0003	0.0061	23.3606
2021-08-02 03:56:08	3500	0.1995	0.1923	0.0003	0.0063	26.2467
2021-08-02 04:02:02	3500	0.1995	0.1919	0.0003	0.0065	27.8212
2021-08-02 04:07:50	3500	0.1995	0.1923	0.0003	0.0063	26.2467
2021-08-02 04:14:08	3500	0.1995	0.1924	0.0003	0.0061	25.9839
2021-08-02 04:20:02	3500	0.1995	0.1923	0.0003	0.0061	26.4212
2021-08-02 04:26:02	3500	0.1995	0.1921	0.0003	0.0064	27.0339
2021-08-02 04:31:50	3500	0.1996	0.1923	0.0003	0.0063	26.6847
2021-08-02 04:37:56	3500	0.1996	0.1922	0.0003	0.0061	27.2965
2021-08-02 04:44:02	3500	0.1997	0.1925	0.0003	0.0061	26.4227
2021-08-02 04:49:56	3500	0.1997	0.1925	0.0003	0.0061	26.4227
2021-08-02 04:55:14	3500	0.1995	0.1925	0.0003	0.0061	25.5467
2021-08-02 05:01:56	3500	0.1997	0.1925	0.0003	0.006	26.51
2021-08-02 05:07:56	3500	0.1997	0.1925	0.0003	0.0061	26.4227
2021-08-02 05:13:26	3500	0.1997	0.1925	0.0003	0.0063	26.248
2021-08-02 05:19:26	3500	0.1998	0.1925	0.0003	0.0063	26.6861
2021-08-02 05:25:38	3500	0.1998	0.1925	0.0003	0.0063	26.6861
2021-08-02 05:31:32	3500	0.1998	0.1925	0.0003	0.0063	26.6861
2021-08-02 05:37:50	3500	0.1998	0.1925	0.0003	0.0063	26.6861
2021-08-02 05:43:44	3500	0.1998	0.1925	0.0003	0.0063	26.6861
2021-08-02 05:49:44	3500	0.1998	0.1925	0.0003	0.0061	26.8609
2021-08-02 05:55:44	3500	0.1998	0.1926	0.0003	0.006	26.5109
2021-08-02 06:01:32	3500	0.1998	0.1927	0.0003	0.006	26.0735
2021-08-02 06:07:38	3500	0.1998	0.1929	0.0003	0.006	25.1987
2021-08-02 06:12:56	3500	0.1999	0.1928	0.0003	0.006	26.0742
2021-08-02 06:19:14	3500	0.1999	0.1926	0.0003	0.006	26.9491
2021-08-02 06:25:32	3500	0.2	0.1923	0.0003	0.0065	28.2625
2021-08-02 06:31:26	3500	0.1999	0.1918	0.0003	0.0072	29.3993
2021-08-02 06:37:32	3500	0.1999	0.1909	0.0003	0.0084	32.287
2021-08-02 06:43:32	3500	0.1998	0.1908	0.0003	0.0084	32.2865
2021-08-02 06:49:20	3500	0.1998	0.191	0.0003	0.0082	31.5865
2021-08-02 06:55:26	3500	0.1998	0.191	0.0003	0.0082	31.5865
2021-08-02 07:01:32	3500	0.1997	0.1911	0.0003	0.0081	30.7987
2021-08-02 07:07:26	3500	0.1998	0.191	0.0003	0.0082	31.5865
2021-08-02 07:13:26	3500	0.1998	0.191	0.0003	0.0081	31.6739
2021-08-02 07:19:26	3500	0.1998	0.191	0.0003	0.0081	31.6739
2021-08-02 07:25:26	3500	0.1998	0.191	0.0003	0.0079	31.8487
2021-08-02 07:31:26	3500	0.1997	0.191	0.0003	0.0081	31.236
2021-08-02 07:37:20	3500	0.1996	0.1911	0.0003	0.0079	30.5355
2021-08-02 07:43:20	3500	0.1997	0.1911	0.0003	0.0079	30.9734
2021-08-02 07:49:14	3500	0.1997	0.1912	0.0003	0.0078	30.6234
2021-08-02 07:55:20	3500	0.1996	0.1912	0.0003	0.0077	30.2728
2021-08-02 08:01:14	3500	0.1996	0.1912	0.0003	0.0078	30.1855
2021-08-02 08:07:20	3500	0.1995	0.1911	0.0003	0.0077	30.2723
2021-08-02 08:13:08	3500	0.1995	0.191	0.0003	0.0077	30.7095
2021-08-02 08:19:08	3500	0.1994	0.1907	0.0003	0.0078	31.4961
2021-08-02 08:25:14	3500	0.1993	0.1906	0.0003	0.0078	31.4954
2021-08-02 08:30:50	3500	0.1991	0.1907	0.0003	0.0077	30.2701
2021-08-02 08:37:14	3500	0.199	0.1906	0.0003	0.0075	30.4434
2021-08-02 08:42:38	3500	0.1989	0.1905	0.0003	0.0077	30.269
2021-08-02 08:49:08	3500	0.1988	0.1905	0.0003	0.0075	30.0053
2021-08-02 08:55:02	3500	0.1987	0.1906	0.0003	0.0074	29.2179
2021-08-02 09:01:02	3500	0.1988	0.1906	0.0003	0.0074	29.6553
2021-08-02 09:07:02	3500	0.1986	0.1906	0.0003	0.0073	28.8674
2021-08-02 09:13:02	3500	0.1986	0.1906	0.0003	0.0073	28.8674
2021-08-02 09:19:02	3500	0.1986	0.1906	0.0003	0.0073	28.8674
2021-08-02 09:25:02	3500	0.1985	0.1908	0.0003	0.0074	27.4701
2021-08-02 09:30:50	3500	0.2005	0.1928	0.0003	0.0073	27.5644
2021-08-02 09:36:50	3500	0.203	0.195	0.0003	0.0067	29.4263
2021-08-02 09:42:56	3500	0.2046	0.1964	0.0003	0.0064	30.5906
2021-08-02 09:48:56	3500	0.2059	0.1974	0.0003	0.0065	31.8373
2021-08-02 09:54:56	3500	0.2066	0.198	0.0003	0.0065	32.2873
2021-08-02 10:00:56	3500	0.207	0.1983	0.0003	0.0065	32.734
2021-08-02 10:06:56	3500	0.2072	0.1987	0.0003	0.0068	31.5795
2021-08-02 10:12:56	3500	0.2073	0.1989	0.0003	0.0069	31.0475
2021-08-02 10:17:50	3500	0.2076	0.199	0.0003	0.0069	31.9339
2021-08-02 10:24:50	3500	0.207	0.1983	0.0003	0.0065	32.734
2021-08-02 10:30:44	3500	0.206	0.1974	0.0003	0.0065	32.2793
2021-08-02 10:36:44	3500	0.2048	0.1969	0.0003	0.0065	29.1824
2021-08-02 10:42:44	3500	0.2058	0.1975	0.0003	0.0065	30.9546
2021-08-02 10:48:44	3500	0.2062	0.1984	0.0003	0.0065	28.7547
2021-08-02 10:54:38	3500	0.2073	0.1989	0.0003	0.0064	31.5052
2021-08-02 11:00:44	3500	0.2067	0.1983	0.0003	0.0064	31.4975
2021-08-02 11:06:38	3500	0.2054	0.1968	0.0003	0.0065	32.2714
2021-08-02 11:12:38	3500	0.2049	0.1972	0.0003	0.0064	28.3931
2021-08-02 11:18:26	3500	0.2059	0.1981	0.0003	0.0063	28.9335
2021-08-02 11:24:38	3500	0.2068	0.1988	0.0003	0.0061	30.0075
2021-08-02 11:30:26	3500	0.2073	0.1991	0.0003	0.0061	30.8967
2021-08-02 11:36:38	3500	0.2064	0.1983	0.0003	0.0061	30.4436
2021-08-02 11:42:38	3500	0.2052	0.1969	0.0003	0.0063	31.1283
2021-08-02 11:48:20	3500	0.2048	0.1974	0.0003	0.0061	27.3423
2021-08-02 11:54:32	3500	0.2058	0.1983	0.0003	0.0061	27.7918
2021-08-02 12:00:32	3500	0.2068	0.199	0.0003	0.006	29.2163
						6450.99
					total O2 consumption	38706
					DEE（kj/day）	777.99
					(total O2 consumption乘以20.1J)

## Sheet: MP3-3
Time	FR	FiO2	FeO2	FiCO2	FeCO2	O2 consumption
2021-08-03 12:17:21	3500	0.2049	0.1988	0.0003	0.0038	23.6951
2021-08-03 12:23:03	3500	0.2038	0.1982	0.0003	0.0038	21.4813
2021-08-03 12:29:15	3500	0.2044	0.1987	0.0003	0.004	21.7484
2021-08-03 12:35:15	3500	0.2052	0.1993	0.0003	0.004	22.638
2021-08-03 12:41:09	3500	0.2058	0.1995	0.0003	0.0041	24.3174
2021-08-03 12:47:03	3500	0.205	0.1985	0.0003	0.0041	25.1868
2021-08-03 12:53:09	3500	0.2039	0.1978	0.0003	0.0042	23.3222
2021-08-03 12:59:09	3500	0.2045	0.1984	0.0003	0.0042	23.3294
2021-08-03 13:04:51	3500	0.2054	0.199	0.0003	0.0043	24.5714
2021-08-03 13:11:03	3500	0.2061	0.1993	0.0003	0.0045	26.1624
2021-08-03 13:17:09	3500	0.206	0.1989	0.0003	0.0045	27.4834
2021-08-03 13:22:51	3500	0.2049	0.1977	0.0003	0.0046	27.8157
2021-08-03 13:28:51	3500	0.2042	0.1975	0.0003	0.0047	25.5156
2021-08-03 13:34:51	3500	0.205	0.1983	0.0003	0.0047	25.5258
2021-08-03 13:40:57	3500	0.2055	0.1986	0.0003	0.0047	26.4132
2021-08-03 13:47:03	3500	0.206	0.1988	0.0003	0.0047	27.7426
2021-08-03 13:52:57	3500	0.2061	0.1989	0.0003	0.0047	27.7441
2021-08-03 13:58:51	3500	0.2051	0.198	0.0003	0.0046	27.3786
2021-08-03 14:04:51	3500	0.204	0.1972	0.0003	0.0047	25.9528
2021-08-03 14:10:33	3500	0.2045	0.1978	0.0003	0.0047	25.5194
2021-08-03 14:16:57	3500	0.2054	0.1985	0.0003	0.0046	26.5023
2021-08-03 14:22:51	3500	0.2061	0.1989	0.0003	0.0046	27.835
2021-08-03 14:28:45	3500	0.2055	0.1982	0.0003	0.0047	28.1753
2021-08-03 14:34:27	3500	0.2042	0.1973	0.0003	0.0046	26.485
2021-08-03 14:40:27	3500	0.2045	0.1977	0.0003	0.0047	25.9594
2021-08-03 14:46:45	3500	0.2051	0.1983	0.0003	0.0046	26.0577
2021-08-03 14:52:39	3500	0.2054	0.1983	0.0003	0.0046	27.3832
2021-08-03 14:58:45	3500	0.2055	0.1984	0.0003	0.0046	27.3848
2021-08-03 15:04:45	3500	0.2055	0.1983	0.0003	0.0047	27.7348
2021-08-03 15:10:39	3500	0.205	0.198	0.0003	0.0047	26.8465
2021-08-03 15:16:39	3500	0.2052	0.1977	0.0003	0.0047	29.0512
2021-08-03 15:22:39	3500	0.2051	0.1979	0.0003	0.0046	27.8189
2021-08-03 15:28:39	3500	0.2051	0.1975	0.0003	0.005	29.2189
2021-08-03 15:34:45	3500	0.2052	0.1973	0.0003	0.0052	30.3609
2021-08-03 15:40:33	3500	0.2053	0.1973	0.0003	0.0052	30.803
2021-08-03 15:46:33	3500	0.2052	0.1974	0.0003	0.0051	30.0109
2021-08-03 15:52:39	3500	0.2053	0.1976	0.0003	0.0051	29.5721
2021-08-03 15:58:39	3500	0.2053	0.1973	0.0003	0.0052	30.803
2021-08-03 16:04:27	3500	0.2054	0.1975	0.0003	0.0051	30.4547
2021-08-03 16:10:27	3500	0.2054	0.1975	0.0003	0.0052	30.3642
2021-08-03 16:16:33	3500	0.2053	0.1975	0.0003	0.0051	30.0125
2021-08-03 16:22:27	3500	0.2053	0.1973	0.0003	0.0052	30.803
2021-08-03 16:28:27	3500	0.2053	0.1977	0.0003	0.0049	29.3125
2021-08-03 16:34:33	3500	0.2053	0.1976	0.0003	0.0049	29.753
2021-08-03 16:40:33	3500	0.2053	0.1978	0.0003	0.0047	29.053
2021-08-03 16:46:27	3500	0.2052	0.1975	0.0003	0.0049	29.7512
2021-08-03 16:52:27	3500	0.2055	0.1977	0.0003	0.0049	30.1969
2021-08-03 16:58:27	3500	0.2055	0.1979	0.0003	0.005	29.2253
2021-08-03 17:03:51	3500	0.2054	0.1977	0.0003	0.0051	29.5737
2021-08-03 17:10:27	3500	0.2053	0.1976	0.0003	0.0051	29.5721
2021-08-03 17:16:15	3500	0.2055	0.1981	0.0003	0.0047	28.6159
2021-08-03 17:22:21	3500	0.2057	0.1971	0.0003	0.0059	32.8192
2021-08-03 17:28:15	3500	0.206	0.1987	0.0003	0.0046	28.2742
2021-08-03 17:34:21	3500	0.2062	0.1988	0.0003	0.0049	28.4457
2021-08-03 17:39:57	3500	0.2065	0.1993	0.0003	0.0049	27.5682
2021-08-03 17:46:21	3500	0.2067	0.1997	0.0003	0.0045	27.0535
2021-08-03 17:52:21	3500	0.2068	0.1997	0.0003	0.0045	27.4963
2021-08-03 17:58:03	3500	0.2065	0.1996	0.0003	0.0045	26.6093
2021-08-03 18:04:15	3500	0.2067	0.1996	0.0003	0.0045	27.4947
2021-08-03 18:10:15	3500	0.2067	0.1986	0.0003	0.0052	31.2682
2021-08-03 18:16:15	3500	0.2065	0.1995	0.0003	0.0045	27.0503
2021-08-03 18:22:15	3500	0.2064	0.2001	0.0003	0.004	24.4167
2021-08-03 18:28:15	3500	0.2065	0.2003	0.0003	0.004	23.9771
2021-08-03 18:34:09	3500	0.2065	0.2002	0.0003	0.004	24.4182
2021-08-03 18:40:03	3500	0.2066	0.2001	0.0003	0.0041	25.2108
2021-08-03 18:46:03	3500	0.2067	0.2	0.0003	0.0042	26.0035
2021-08-03 18:52:09	3500	0.2065	0.1998	0.0003	0.0042	26.0003
2021-08-03 18:57:51	3500	0.2063	0.1998	0.0003	0.0042	25.1153
2021-08-03 19:04:03	3500	0.2061	0.1996	0.0003	0.0042	25.1124
2021-08-03 19:10:03	3500	0.2061	0.1995	0.0003	0.0042	25.5533
2021-08-03 19:15:57	3500	0.2061	0.1995	0.0003	0.0042	25.5533
2021-08-03 19:21:57	3500	0.2061	0.1994	0.0003	0.0042	25.9941
2021-08-03 19:28:03	3500	0.206	0.1993	0.0003	0.0043	25.9018
2021-08-03 19:33:57	3500	0.206	0.1995	0.0003	0.0041	25.2018
2021-08-03 19:39:51	3500	0.2061	0.1997	0.0003	0.0041	24.7624
2021-08-03 19:45:57	3500	0.2061	0.1995	0.0003	0.0041	25.6441
2021-08-03 19:51:51	3500	0.2061	0.1997	0.0003	0.0041	24.7624
2021-08-03 19:57:57	3500	0.2061	0.1997	0.0003	0.0041	24.7624
2021-08-03 20:03:51	3500	0.2061	0.1996	0.0003	0.0041	25.2033
2021-08-03 20:09:45	3500	0.2062	0.1994	0.0003	0.0045	26.1638
2021-08-03 20:15:39	3500	0.2063	0.1997	0.0003	0.0043	25.4653
2021-08-03 20:21:45	3500	0.2063	0.1996	0.0003	0.0043	25.9063
2021-08-03 20:27:51	3500	0.2064	0.1997	0.0003	0.0043	25.9078
2021-08-03 20:33:51	3500	0.2064	0.1999	0.0003	0.0043	25.0257
2021-08-03 20:39:45	3500	0.2066	0.1999	0.0003	0.0043	25.9108
2021-08-03 20:45:45	3500	0.2065	0.1997	0.0003	0.0043	26.3503
2021-08-03 20:51:39	3500	0.2065	0.1997	0.0003	0.0043	26.3503
2021-08-03 20:57:33	3500	0.2064	0.1996	0.0003	0.0045	26.1667
2021-08-03 21:03:45	3500	0.2066	0.1993	0.0003	0.0047	28.193
2021-08-03 21:09:45	3500	0.2065	0.199	0.0003	0.0052	28.6182
2021-08-03 21:15:39	3500	0.2064	0.1982	0.0003	0.0061	30.8847
2021-08-03 21:21:33	3500	0.2065	0.1979	0.0003	0.0065	32.286
2021-08-03 21:27:09	3500	0.2066	0.198	0.0003	0.0064	32.3785
2021-08-03 21:33:33	3500	0.2066	0.1981	0.0003	0.0062	32.1196
2021-08-03 21:39:39	3500	0.2067	0.1982	0.0003	0.006	32.3035
2021-08-03 21:45:39	3500	0.2067	0.1986	0.0003	0.0059	30.6299
2021-08-03 21:51:33	3500	0.2068	0.1985	0.0003	0.006	31.4225
2021-08-03 21:57:09	3500	0.2068	0.1981	0.0003	0.0065	32.7313
2021-08-03 22:03:33	3500	0.2068	0.1973	0.0003	0.0074	35.44
2021-08-03 22:09:21	3500	0.207	0.1975	0.0003	0.0073	35.534
2021-08-03 22:15:27	3500	0.2071	0.1968	0.0003	0.0077	38.7011
2021-08-03 22:21:03	3500	0.2072	0.198	0.0003	0.0065	34.9442
2021-08-03 22:27:27	3500	0.2071	0.1991	0.0003	0.0057	30.3769
2021-08-03 22:33:15	3500	0.2071	0.1992	0.0003	0.0057	29.9354
2021-08-03 22:39:27	3500	0.2072	0.1993	0.0003	0.0057	29.9368
2021-08-03 22:45:27	3500	0.2072	0.199	0.0003	0.006	30.9868
2021-08-03 22:51:21	3500	0.2072	0.1991	0.0003	0.0059	30.6368
2021-08-03 22:57:15	3500	0.2073	0.1993	0.0003	0.0059	30.1967
2021-08-03 23:03:15	3500	0.2073	0.1993	0.0003	0.006	30.1052
2021-08-03 23:09:21	3500	0.2073	0.1993	0.0003	0.006	30.1052
2021-08-03 23:15:21	3500	0.2073	0.1993	0.0003	0.006	30.1052
2021-08-03 23:21:09	3500	0.2072	0.1993	0.0003	0.006	29.6624
2021-08-03 23:27:15	3500	0.2073	0.1993	0.0003	0.006	30.1052
2021-08-03 23:33:03	3500	0.2073	0.1992	0.0003	0.006	30.5467
2021-08-03 23:39:09	3500	0.2072	0.1992	0.0003	0.006	30.1039
2021-08-03 23:45:15	3500	0.2072	0.1987	0.0003	0.0065	31.8539
2021-08-03 23:51:03	3500	0.2073	0.1988	0.0003	0.0064	31.9467
2021-08-03 23:57:09	3500	0.2073	0.1989	0.0003	0.0065	31.4136
2021-08-04 00:02:57	3500	0.2067	0.1982	0.0003	0.0062	32.1211
2021-08-04 00:08:51	3500	0.206	0.1974	0.0003	0.0062	32.5518
2021-08-04 00:15:03	3500	0.206	0.1981	0.0003	0.0062	29.4661
2021-08-04 00:19:57	3500	0.2067	0.1984	0.0003	0.0065	30.9651
2021-08-04 00:27:03	3500	0.2073	0.1991	0.0003	0.0062	30.8052
2021-08-04 00:32:33	3500	0.2069	0.1986	0.0003	0.0062	31.2414
2021-08-04 00:38:57	3500	0.2061	0.1971	0.0003	0.0066	33.9533
2021-08-04 00:44:57	3500	0.206	0.1975	0.0003	0.0068	31.5661
2021-08-04 00:51:03	3500	0.2068	0.1985	0.0003	0.0066	30.875
2021-08-04 00:56:39	3500	0.2074	0.199	0.0003	0.0064	31.5064
2021-08-04 01:02:57	3500	0.2067	0.1982	0.0003	0.0064	31.9387
2021-08-04 01:08:57	3500	0.206	0.1975	0.0003	0.0062	32.111
2021-08-04 01:14:39	3500	0.2063	0.1984	0.0003	0.0062	29.4695
2021-08-04 01:20:57	3500	0.2071	0.1988	0.0003	0.0064	31.0612
2021-08-04 01:26:57	3500	0.2072	0.1993	0.0003	0.0061	29.5709
2021-08-04 01:32:45	3500	0.2067	0.1982	0.0003	0.0062	32.1211
2021-08-04 01:38:51	3500	0.2059	0.1978	0.0003	0.0064	30.165
2021-08-04 01:44:27	3500	0.2068	0.1991	0.0003	0.0062	28.5925
2021-08-04 01:50:39	3500	0.2079	0.1989	0.0003	0.007	33.6129
2021-08-04 01:56:45	3500	0.2074	0.1992	0.0003	0.0062	30.8064
2021-08-04 02:02:45	3500	0.2067	0.1977	0.0003	0.0064	34.1447
2021-08-04 02:08:45	3500	0.2061	0.1982	0.0003	0.0062	29.4672
2021-08-04 02:14:39	3500	0.2068	0.1987	0.0003	0.0062	30.3575
2021-08-04 02:20:27	3500	0.2067	0.1986	0.0003	0.0062	30.3563
2021-08-04 02:26:45	3500	0.2063	0.1975	0.0003	0.0064	33.2563
2021-08-04 02:32:33	3500	0.206	0.198	0.0003	0.0064	29.7253
2021-08-04 02:38:33	3500	0.2066	0.1984	0.0003	0.0064	30.6139
2021-08-04 02:44:33	3500	0.2064	0.1982	0.0003	0.0064	30.6116
2021-08-04 02:50:39	3500	0.206	0.1972	0.0003	0.0064	33.2518
2021-08-04 02:56:39	3500	0.2059	0.1979	0.0003	0.0064	29.7243
2021-08-04 03:02:21	3500	0.2065	0.1985	0.0003	0.0062	29.9128
2021-08-04 03:08:27	3500	0.2068	0.1986	0.0003	0.0064	30.6163
2021-08-04 03:14:21	3500	0.2062	0.1978	0.0003	0.0064	31.4911
2021-08-04 03:20:27	3500	0.2057	0.1975	0.0003	0.0064	30.6034
2021-08-04 03:26:27	3500	0.2062	0.1982	0.0003	0.0064	29.7274
2021-08-04 03:32:03	3500	0.2065	0.1978	0.0003	0.0069	32.3628
2021-08-04 03:38:21	3500	0.2061	0.1975	0.0003	0.0064	32.3715
2021-08-04 03:44:27	3500	0.2057	0.1975	0.0003	0.0064	30.6034
2021-08-04 03:50:27	3500	0.2062	0.1982	0.0003	0.0062	29.9093
2021-08-04 03:56:15	3500	0.2064	0.1983	0.0003	0.0062	30.3526
2021-08-04 04:01:57	3500	0.2061	0.1981	0.0003	0.0062	29.9081
2021-08-04 04:08:03	3500	0.2055	0.1972	0.0003	0.0064	31.0416
2021-08-04 04:14:21	3500	0.2049	0.1964	0.0003	0.0064	31.9147
2021-08-04 04:20:09	3500	0.2043	0.1959	0.0003	0.0066	31.2871
2021-08-04 04:26:21	3500	0.204	0.1953	0.0003	0.0066	32.6028
2021-08-04 04:32:21	3500	0.2036	0.1953	0.0003	0.0065	30.929
2021-08-04 04:38:03	3500	0.2032	0.1951	0.0003	0.0065	30.0459
2021-08-04 04:44:15	3500	0.2032	0.1948	0.0003	0.0065	31.3637
2021-08-04 04:50:15	3500	0.2029	0.1947	0.0003	0.0065	30.4818
2021-08-04 04:56:09	3500	0.2027	0.1945	0.0003	0.0065	30.4796
2021-08-04 05:02:15	3500	0.2027	0.1945	0.0003	0.0064	30.5686
2021-08-04 05:07:27	3500	0.2025	0.1946	0.0003	0.0064	29.2497
2021-08-04 05:14:03	3500	0.2025	0.1944	0.0003	0.0064	30.1274
2021-08-04 05:20:09	3500	0.2024	0.1944	0.0003	0.0064	29.6875
2021-08-04 05:26:09	3500	0.2023	0.1943	0.0003	0.0064	29.6865
2021-08-04 05:31:51	3500	0.2023	0.1937	0.0003	0.007	31.7865
2021-08-04 05:37:45	3500	0.2023	0.1935	0.0003	0.0068	32.8415
2021-08-04 05:43:39	3500	0.2023	0.1943	0.0003	0.0064	29.6865
2021-08-04 05:49:57	3500	0.2023	0.1934	0.0003	0.0069	33.1915
2021-08-04 05:55:57	3500	0.2029	0.195	0.0003	0.0066	29.0755
2021-08-04 06:02:03	3500	0.2042	0.1963	0.0003	0.0065	29.1768
2021-08-04 06:07:27	3500	0.2049	0.1967	0.0003	0.0066	30.4137
2021-08-04 06:13:45	3500	0.2048	0.1967	0.0003	0.0066	29.9725
2021-08-04 06:19:03	3500	0.2044	0.1964	0.0003	0.0066	29.5286
2021-08-04 06:25:51	3500	0.2042	0.1953	0.0003	0.0072	32.9462
2021-08-04 06:31:15	3500	0.2038	0.1949	0.0003	0.0073	32.8522
2021-08-04 06:37:33	3500	0.2034	0.1947	0.0003	0.007	32.2373
2021-08-04 06:43:45	3500	0.2031	0.1947	0.0003	0.0066	31.2732
2021-08-04 06:49:39	3500	0.2028	0.1943	0.0003	0.0068	31.5307
2021-08-04 06:55:45	3500	0.2026	0.1949	0.0003	0.0061	28.6396
2021-08-04 07:01:51	3500	0.2024	0.1948	0.0003	0.006	28.2875
2021-08-04 07:07:51	3500	0.2023	0.1947	0.0003	0.006	28.2865
2021-08-04 07:13:51	3500	0.2023	0.1945	0.0003	0.0061	29.0752
2021-08-04 07:19:27	3500	0.2022	0.1946	0.0003	0.006	28.2854
2021-08-04 07:25:39	3500	0.2026	0.1954	0.0003	0.0061	26.445
2021-08-04 07:31:39	3500	0.2039	0.1957	0.0003	0.0068	30.2239
2021-08-04 07:37:39	3500	0.2043	0.1965	0.0003	0.0061	29.0973
2021-08-04 07:43:21	3500	0.2041	0.1964	0.0003	0.0061	28.6553
2021-08-04 07:49:39	3500	0.2037	0.1959	0.0003	0.006	29.1802
2021-08-04 07:55:33	3500	0.2032	0.1957	0.0003	0.0058	28.0351
2021-08-04 08:01:33	3500	0.2029	0.1953	0.0003	0.0059	28.3818
2021-08-04 08:07:21	3500	0.2025	0.1947	0.0003	0.006	29.1663
2021-08-04 08:13:33	3500	0.2023	0.1945	0.0003	0.0061	29.0752
2021-08-04 08:19:27	3500	0.2033	0.1962	0.0003	0.006	26.1004
2021-08-04 08:25:33	3500	0.2047	0.1963	0.0003	0.0065	31.3819
2021-08-04 08:30:39	3500	0.2045	0.1966	0.0003	0.0064	29.2695
2021-08-04 08:37:21	3500	0.2042	0.1963	0.0003	0.0066	29.0869
2021-08-04 08:42:27	3500	0.2038	0.1967	0.0003	0.0056	26.4626
2021-08-04 08:49:21	3500	0.2032	0.1957	0.0003	0.0059	27.9459
2021-08-04 08:55:21	3500	0.2028	0.1956	0.0003	0.0055	26.9807
2021-08-04 09:00:51	3500	0.2024	0.1953	0.0003	0.0056	26.4487
2021-08-04 09:06:57	3500	0.2023	0.1948	0.0003	0.0061	27.7589
2021-08-04 09:13:03	3500	0.2034	0.1962	0.0003	0.006	26.5405
2021-08-04 09:19:27	3500	0.2046	0.1973	0.0003	0.0055	27.4406
2021-08-04 09:25:15	3500	0.2046	0.1973	0.0003	0.0055	27.4406
2021-08-04 09:31:03	3500	0.2042	0.197	0.0003	0.0055	26.9962
2021-08-04 09:37:15	3500	0.2036	0.1965	0.0003	0.0054	26.6396
2021-08-04 09:43:21	3500	0.2031	0.1953	0.0003	0.0056	29.53
2021-08-04 09:48:39	3500	0.2026	0.1953	0.0003	0.0056	27.3285
2021-08-04 09:55:15	3500	0.2028	0.1963	0.0003	0.0054	23.9965
2021-08-04 10:01:15	3500	0.2042	0.1973	0.0003	0.0052	25.9462
2021-08-04 10:07:09	3500	0.2047	0.1975	0.0003	0.0052	27.272
2021-08-04 10:13:09	3500	0.2043	0.1973	0.0003	0.0051	26.477
2021-08-04 10:19:09	3500	0.2038	0.197	0.0003	0.0051	25.5918
2021-08-04 10:25:03	3500	0.2032	0.1953	0.0003	0.0057	29.8814
2021-08-04 10:31:09	3500	0.2027	0.1951	0.0003	0.0059	28.3796
2021-08-04 10:37:03	3500	0.2026	0.195	0.0003	0.0063	28.0228
2021-08-04 10:42:45	3500	0.2041	0.197	0.0003	0.0055	26.5553
2021-08-04 10:48:39	3500	0.205	0.1976	0.0003	0.0057	27.705
2021-08-04 10:54:51	3500	0.205	0.1963	0.0003	0.0065	32.7063
2021-08-04 11:00:57	3500	0.2044	0.1959	0.0003	0.006	32.2677
2021-08-04 11:06:21	3500	0.2035	0.1958	0.0003	0.0059	28.8279
2021-08-04 11:12:57	3500	0.2028	0.1961	0.0003	0.0051	25.1417
2021-08-04 11:18:51	3500	0.2041	0.1968	0.0003	0.0055	27.4348
2021-08-04 11:24:51	3500	0.205	0.1965	0.0003	0.0064	31.916
2021-08-04 11:31:03	3500	0.2052	0.1972	0.0003	0.0057	30.3494
2021-08-04 11:36:27	3500	0.2047	0.1973	0.0003	0.0052	28.1521
2021-08-04 11:43:03	3500	0.2035	0.1973	0.0003	0.0046	23.399
2021-08-04 11:48:51	3500	0.2028	0.1964	0.0003	0.0049	24.0027
2021-08-04 11:54:51	3500	0.2039	0.1974	0.0003	0.0049	24.4532
2021-08-04 12:00:57	3500	0.2049	0.1971	0.0003	0.0059	29.2843
2021-08-04 12:06:51	3500	0.2053	0.1973	0.0003	0.0056	30.4413
2021-08-04 12:12:57	3500	0.2046	0.1971	0.0003	0.0055	28.3207
2021-08-04 12:18:39	3500	0.2037	0.1963	0.0003	0.0055	27.8697
2021-08-04 12:24:51	3500	0.2031	0.1964	0.0003	0.0051	25.1448
2021-08-04 12:30:51	3500	0.2041	0.1973	0.0003	0.005	25.6848
						7042.61
					total O2 consumption	42255.7
					DEE（kj/day）	849.339

## Sheet: MP3-4
Time	FR	FiO2	FeO2	FiCO2	FeCO2	O2 consumption
18:37:48	3500	0.2008	0.1961	0.0003	0.0035	17.7691
18:43:24	3500	0.2008	0.1964	0.0003	0.0035	16.4553
18:49:42	3500	0.2023	0.1975	0.0003	0.0037	18.0427
18:55:36	3500	0.2035	0.1981	0.0003	0.0037	20.6884
19:01:42	3500	0.2033	0.1978	0.0003	0.0038	21.0362
19:07:30	3500	0.203	0.1973	0.0003	0.004	21.7329
19:13:30	3500	0.2024	0.1968	0.0003	0.0042	21.1099
19:19:36	3500	0.2021	0.1964	0.0003	0.0042	21.5457
19:25:42	3500	0.2017	0.1957	0.0003	0.0043	22.7686
19:31:30	3500	0.2013	0.1948	0.0003	0.0049	24.426
19:37:30	3500	0.2013	0.1942	0.0003	0.0054	26.6142
19:43:30	3500	0.2012	0.1954	0.0003	0.0047	21.5342
19:49:36	3500	0.2027	0.1965	0.0003	0.0046	23.3906
19:55:36	3500	0.2033	0.1968	0.0003	0.0047	24.6256
20:01:30	3500	0.2032	0.1968	0.0003	0.0047	24.1851
20:06:30	3500	0.2029	0.1968	0.0003	0.0046	22.9537
20:13:30	3500	0.2025	0.1962	0.0003	0.0047	23.7386
20:19:24	3500	0.2022	0.1959	0.0003	0.0047	23.7354
20:25:24	3500	0.2019	0.195	0.0003	0.0051	26.0094
20:31:30	3500	0.2015	0.1949	0.0003	0.005	24.7781
20:37:18	3500	0.2013	0.1947	0.0003	0.005	24.776
20:43:24	3500	0.2016	0.1957	0.0003	0.0051	21.6221
20:49:18	3500	0.2033	0.1964	0.0003	0.0051	26.0256
20:55:24	3500	0.2032	0.1964	0.0003	0.0051	25.5851
21:01:24	3500	0.2031	0.1963	0.0003	0.005	25.6732
21:07:24	3500	0.2027	0.196	0.0003	0.005	25.2296
21:13:12	3500	0.2023	0.1955	0.0003	0.005	25.664
21:19:18	3500	0.2021	0.1953	0.0003	0.005	25.6617
21:25:12	3500	0.2017	0.195	0.0003	0.005	25.2186
21:31:18	3500	0.2015	0.1947	0.0003	0.005	25.6548
21:37:18	3500	0.2013	0.1944	0.0003	0.005	26.0907
21:43:12	3500	0.2012	0.1947	0.0003	0.005	24.3368
21:49:12	3500	0.2024	0.196	0.0003	0.005	23.9099
21:55:06	3500	0.2035	0.1967	0.0003	0.005	25.6779
22:01:12	3500	0.2034	0.1964	0.0003	0.0052	26.3767
22:07:00	3500	0.2032	0.1963	0.0003	0.0052	25.9351
22:13:06	3500	0.2029	0.1958	0.0003	0.0052	26.81
22:19:00	3500	0.2026	0.1956	0.0003	0.0051	26.4564
22:25:06	3500	0.2023	0.1953	0.0003	0.005	26.5415
22:30:54	3500	0.2021	0.1951	0.0003	0.0051	26.4503
22:37:00	3500	0.2018	0.1948	0.0003	0.0051	26.4467
22:43:00	3500	0.2015	0.1945	0.0003	0.0051	26.4431
22:49:00	3500	0.2013	0.1943	0.0003	0.0051	26.4407
22:55:00	3500	0.2013	0.1943	0.0003	0.0051	26.4407
23:01:00	3500	0.2015	0.1952	0.0003	0.0051	23.3748
23:07:00	3500	0.2032	0.1963	0.0003	0.0051	26.0244
23:12:54	3500	0.2035	0.1964	0.0003	0.0051	26.9067
23:18:54	3500	0.2034	0.1963	0.0003	0.0051	26.9054
23:24:42	3500	0.2032	0.1963	0.0003	0.0051	26.0244
23:30:12	3500	0.2029	0.196	0.0003	0.005	26.11
23:36:54	3500	0.2025	0.1953	0.0003	0.0052	27.244
23:42:54	3500	0.2023	0.1953	0.0003	0.0052	26.364
23:48:48	3500	0.202	0.1949	0.0003	0.0051	26.8877
23:54:42	3500	0.2019	0.1946	0.0003	0.0052	27.675
00:00:42	3500	0.2017	0.1944	0.0003	0.0054	27.4955
00:06:48	3500	0.2015	0.1943	0.0003	0.0054	27.0548
00:12:48	3500	0.2013	0.1943	0.0003	0.0051	26.4407
00:18:12	3500	0.2013	0.1943	0.0003	0.0051	26.4407
00:24:30	3500	0.2013	0.1942	0.0003	0.0055	26.526
00:30:42	3500	0.2027	0.1962	0.0003	0.0049	24.4406
00:36:36	3500	0.2036	0.1964	0.0003	0.0051	27.3475
00:42:36	3500	0.2034	0.1966	0.0003	0.0049	25.7661
00:48:36	3500	0.2032	0.1965	0.0003	0.0046	25.5922
00:54:30	3500	0.2027	0.1963	0.0003	0.0045	24.3576
01:00:36	3500	0.2023	0.1959	0.0003	0.0045	24.3528
01:06:30	3500	0.202	0.1955	0.0003	0.0045	24.7877
01:12:18	3500	0.2017	0.1953	0.0003	0.0046	24.2571
01:18:30	3500	0.2015	0.1943	0.0003	0.0052	27.2314
01:24:18	3500	0.2013	0.1934	0.0003	0.0064	29.2378
01:30:06	3500	0.2012	0.1934	0.0003	0.0061	29.0631
01:36:00	3500	0.2011	0.1933	0.0003	0.0064	28.7977
01:42:24	3500	0.2011	0.1938	0.0003	0.0054	27.4883
01:48:12	3500	0.201	0.1938	0.0003	0.0055	26.961
01:54:24	3500	0.202	0.1952	0.0003	0.0055	25.2175
02:00:24	3500	0.2033	0.1958	0.0003	0.0056	28.2149
02:06:12	3500	0.2034	0.1953	0.0003	0.0065	30.048
02:12:12	3500	0.2032	0.1953	0.0003	0.0061	29.5244
02:18:24	3500	0.2029	0.1946	0.0003	0.0066	30.8318
02:24:24	3500	0.2024	0.1943	0.0003	0.007	29.5934
02:30:06	3500	0.2022	0.1929	0.0003	0.0079	34.058
02:35:36	3500	0.2019	0.192	0.0003	0.0088	35.8896
02:41:54	3500	0.2017	0.1915	0.0003	0.0092	36.8496
02:48:18	3500	0.2014	0.1914	0.0003	0.0088	36.324
02:54:12	3500	0.2013	0.1914	0.0003	0.0087	35.9732
02:59:54	3500	0.2013	0.1914	0.0003	0.0088	35.885
03:06:00	3500	0.2012	0.1905	0.0003	0.0096	38.6842
03:12:12	3500	0.201	0.1907	0.0003	0.0092	37.2827
03:17:30	3500	0.2011	0.1909	0.0003	0.0091	36.9334
03:24:06	3500	0.2009	0.1908	0.0003	0.0089	36.6699
03:30:00	3500	0.2009	0.1909	0.0003	0.0088	36.3199
03:36:06	3500	0.2009	0.191	0.0003	0.0088	35.8819
03:41:12	3500	0.2009	0.1912	0.0003	0.0087	35.0939
03:47:48	3500	0.2008	0.1913	0.0003	0.0085	34.3932
03:53:42	3500	0.2015	0.1923	0.0003	0.0085	33.0832
03:59:54	3500	0.2036	0.1938	0.0003	0.0085	35.7316
04:05:42	3500	0.2041	0.1943	0.0003	0.0084	35.8258
04:12:00	3500	0.2038	0.194	0.0003	0.0083	35.9126
04:18:00	3500	0.2035	0.1937	0.0003	0.0083	35.9096
04:24:00	3500	0.2032	0.1935	0.0003	0.0082	35.5566
04:29:54	3500	0.2027	0.1933	0.0003	0.008	34.4127
04:35:48	3500	0.2024	0.1931	0.0003	0.0079	34.0599
04:41:48	3500	0.2022	0.1928	0.0003	0.0079	34.4967
04:47:48	3500	0.2019	0.1927	0.0003	0.0078	33.7052
04:53:36	3500	0.2017	0.1924	0.0003	0.0078	34.1418
04:59:42	3500	0.2016	0.1924	0.0003	0.0078	33.7024
05:05:36	3500	0.2014	0.1924	0.0003	0.0078	32.824
05:11:30	3500	0.2013	0.1924	0.0003	0.0077	32.4732
05:17:48	3500	0.2013	0.192	0.0003	0.0079	34.0496
05:23:48	3500	0.2013	0.1923	0.0003	0.0077	32.9114
05:29:06	3500	0.2013	0.1924	0.0003	0.0075	32.6496
05:35:30	3500	0.2012	0.1924	0.0003	0.0075	32.2105
05:41:42	3500	0.2012	0.1923	0.0003	0.0074	32.7368
05:47:30	3500	0.2011	0.1924	0.0003	0.0075	31.7715
05:53:42	3500	0.2011	0.1924	0.0003	0.0074	31.8596
05:59:18	3500	0.2011	0.1924	0.0003	0.0073	31.9477
06:05:36	3500	0.2011	0.1924	0.0003	0.0073	31.9477
06:11:36	3500	0.2021	0.1935	0.0003	0.0074	31.4298
06:17:42	3500	0.2033	0.1958	0.0003	0.0077	26.3393
06:22:36	3500	0.2034	0.1946	0.0003	0.0075	32.2299
06:29:06	3500	0.2032	0.1943	0.0003	0.0077	32.4889
06:35:24	3500	0.2029	0.1944	0.0003	0.0073	31.0864
06:41:30	3500	0.2026	0.1941	0.0003	0.0072	31.1728
06:47:18	3500	0.2023	0.1938	0.0003	0.0072	31.1702
06:53:24	3500	0.2021	0.1935	0.0003	0.0072	31.6071
06:59:30	3500	0.2019	0.1934	0.0003	0.007	31.3437
07:05:30	3500	0.2017	0.1933	0.0003	0.007	30.9033
07:11:24	3500	0.2015	0.1929	0.0003	0.0072	31.6015
07:17:18	3500	0.2013	0.1929	0.0003	0.0072	30.7232
07:22:48	3500	0.2013	0.1929	0.0003	0.0072	30.7232
07:29:06	3500	0.2012	0.1927	0.0003	0.007	31.3368
07:35:00	3500	0.2011	0.1927	0.0003	0.0072	30.7215
07:41:18	3500	0.202	0.1939	0.0003	0.007	29.5904
07:47:18	3500	0.2034	0.195	0.0003	0.007	30.9192
07:53:12	3500	0.2036	0.1952	0.0003	0.0069	31.0106
07:59:12	3500	0.2034	0.195	0.0003	0.0069	31.0086
08:05:18	3500	0.203	0.1947	0.0003	0.0068	30.6546
08:11:12	3500	0.2026	0.1943	0.0003	0.0068	30.6507
08:17:06	3500	0.2023	0.1939	0.0003	0.0068	31.0865
08:22:24	3500	0.2019	0.1938	0.0003	0.0068	29.7667
08:29:12	3500	0.2016	0.1933	0.0003	0.0066	30.8175
08:35:06	3500	0.2013	0.1934	0.0003	0.0068	28.885
08:41:06	3500	0.2028	0.1947	0.0003	0.0068	29.7746
08:47:06	3500	0.2038	0.1953	0.0003	0.0066	31.7209
08:53:00	3500	0.2037	0.1953	0.0003	0.0066	31.2802
08:59:06	3500	0.2032	0.1949	0.0003	0.0066	30.8351
09:05:06	3500	0.2028	0.1947	0.0003	0.0066	29.9527
09:10:42	3500	0.2024	0.1943	0.0003	0.0066	29.9487
09:17:00	3500	0.2021	0.1936	0.0003	0.0068	31.523
09:23:00	3500	0.2017	0.1934	0.0003	0.0066	30.8186
09:28:54	3500	0.2018	0.1941	0.0003	0.0066	28.1888
09:34:54	3500	0.2034	0.1953	0.0003	0.0066	29.9586
09:40:36	3500	0.2037	0.1955	0.0003	0.0066	30.4011
09:46:42	3500	0.2035	0.1953	0.0003	0.0066	30.399
09:52:42	3500	0.2031	0.1949	0.0003	0.0066	30.3948
09:58:54	3500	0.2025	0.1943	0.0003	0.0065	30.4774
10:04:54	3500	0.2021	0.1938	0.0003	0.0065	30.9117
10:10:48	3500	0.2019	0.1939	0.0003	0.0066	29.5052
10:16:48	3500	0.2033	0.195	0.0003	0.0068	30.6576
10:22:30	3500	0.204	0.1953	0.0003	0.0068	32.4234
10:28:48	3500	0.2036	0.195	0.0003	0.0068	31.979
10:34:48	3500	0.2031	0.1944	0.0003	0.0068	32.4124
10:40:24	3500	0.2024	0.1938	0.0003	0.0068	31.9651
10:46:42	3500	0.2018	0.1939	0.0003	0.0069	28.8003
10:52:18	3500	0.2032	0.1949	0.0003	0.0068	30.6566
10:58:42	3500	0.2042	0.1957	0.0003	0.0068	31.5462
11:04:36	3500	0.2043	0.1955	0.0003	0.0068	32.8669
11:10:36	3500	0.2036	0.1949	0.0003	0.0068	32.4185
11:16:36	3500	0.2029	0.1943	0.0003	0.0068	31.9709
11:22:24	3500	0.2022	0.1939	0.0003	0.0066	30.8241
11:28:36	3500	0.203	0.1949	0.0003	0.0066	29.9546
11:34:24	3500	0.2042	0.1956	0.0003	0.0066	32.1656
11:40:24	3500	0.2048	0.1961	0.0003	0.0066	32.6134
11:46:18	3500	0.2044	0.1957	0.0003	0.0066	32.6081
11:52:30	3500	0.2036	0.1947	0.0003	0.0066	33.4764
11:58:24	3500	0.2027	0.1941	0.0003	0.0066	32.1466
12:04:30	3500	0.203	0.1948	0.0003	0.0065	30.4829
12:10:24	3500	0.2039	0.1954	0.0003	0.0065	31.8118
12:16:24	3500	0.2045	0.1948	0.0003	0.0072	36.4693
12:22:18	3500	0.2037	0.1939	0.0003	0.0074	36.7174
12:28:24	3500	0.2029	0.1932	0.0003	0.0074	36.2664
12:34:18	3500	0.2025	0.1944	0.0003	0.0064	30.1274
12:40:18	3500	0.2036	0.1954	0.0003	0.0062	30.758
12:46:12	3500	0.2044	0.1957	0.0003	0.0064	32.7879
12:52:12	3500	0.2038	0.1952	0.0003	0.0064	32.3397
12:58:18	3500	0.203	0.1943	0.0003	0.0064	32.7678
13:04:06	3500	0.2025	0.1945	0.0003	0.0064	29.6886
13:10:06	3500	0.2037	0.1953	0.0003	0.0064	31.4593
13:16:12	3500	0.2044	0.1955	0.0003	0.0065	33.5778
13:22:00	3500	0.2043	0.1953	0.0003	0.0066	33.9263
13:28:12	3500	0.2034	0.1943	0.0003	0.0065	34.4417
13:34:12	3500	0.2025	0.1941	0.0003	0.0065	31.3552
13:40:00	3500	0.2033	0.1949	0.0003	0.0064	31.4542
13:46:06	3500	0.2042	0.1957	0.0003	0.0062	32.085
13:52:06	3500	0.2047	0.1957	0.0003	0.0061	34.3827
13:58:00	3500	0.2038	0.1951	0.0003	0.0061	33.0481
14:03:54	3500	0.2028	0.1943	0.0003	0.0061	32.154
14:10:00	3500	0.2032	0.1949	0.0003	0.0061	31.2814
14:15:30	3500	0.204	0.1954	0.0003	0.0061	32.6116
14:22:00	3500	0.2045	0.1957	0.0003	0.0061	33.4992
14:28:00	3500	0.2041	0.1952	0.0003	0.0061	33.9324
14:33:54	3500	0.203	0.1943	0.0003	0.0062	32.9461
14:40:00	3500	0.2032	0.1948	0.0003	0.0061	31.7207
14:45:48	3500	0.2039	0.1954	0.0003	0.0061	32.1704
14:51:48	3500	0.2045	0.1956	0.0003	0.0061	33.9392
14:57:42	3500	0.2041	0.1952	0.0003	0.0061	33.9324
15:03:24	3500	0.2031	0.1943	0.0003	0.0062	33.3869
15:09:42	3500	0.2026	0.1943	0.0003	0.0062	31.1842
15:15:48	3500	0.2033	0.1952	0.0003	0.0061	30.4042
15:21:42	3500	0.2042	0.1954	0.0003	0.0062	33.4045
15:27:48	3500	0.2044	0.1953	0.0003	0.0061	34.8173
15:33:06	3500	0.2034	0.1946	0.0003	0.0062	33.3917
15:39:30	3500	0.2025	0.1942	0.0003	0.0062	31.1829
15:45:42	3500	0.2034	0.195	0.0003	0.0062	31.6342
15:51:30	3500	0.2042	0.1957	0.0003	0.0061	32.1748
15:57:42	3500	0.2047	0.1958	0.0003	0.0061	33.9427
16:03:30	3500	0.2039	0.1952	0.0003	0.006	33.1393
16:09:24	3500	0.2028	0.1942	0.0003	0.0061	32.593
16:15:30	3500	0.2027	0.1948	0.0003	0.0061	29.5186
16:21:24	3500	0.2038	0.1956	0.0003	0.006	30.9397
16:27:30	3500	0.2044	0.1963	0.0003	0.006	30.5081
16:33:18	3500	0.205	0.1964	0.0003	0.006	32.7173
2021-08-07 16:40:03	3500	0.2047	0.1955	0.0003	0.006	35.353
2021-08-07 16:51:58	3500	0.2034	0.1941	0.0003	0.0061	35.6779
2021-08-07 16:57:58	3500	0.2023	0.1933	0.0003	0.0061	34.3404
2021-08-07 17:04:04	3500	0.2014	0.1924	0.0003	0.0061	34.3245
2021-08-07 17:09:52	3500	0.2006	0.1919	0.0003	0.0061	32.997
2021-08-07 17:16:04	3500	0.2	0.1914	0.0003	0.0061	32.55
2021-08-07 17:21:58	3500	0.1994	0.1913	0.0003	0.006	30.4421
2021-08-07 17:28:04	3500	0.1993	0.1911	0.0003	0.006	30.8779
2021-08-07 17:33:58	3500	0.199	0.1908	0.0003	0.0059	30.9608
2021-08-07 17:39:58	3500	0.1988	0.1906	0.0003	0.0059	30.958
2021-08-07 17:45:52	3500	0.1986	0.1906	0.0003	0.0059	30.0817
2021-08-07 17:51:52	3500	0.1984	0.1905	0.0003	0.0059	29.6424
2021-08-07 17:57:58	3500	0.1985	0.1906	0.0003	0.0058	29.7303
2021-08-07 18:03:40	3500	0.1983	0.1906	0.0003	0.0058	28.8546
2021-08-07 18:09:52	3500	0.1983	0.1903	0.0003	0.006	29.9912
2021-08-07 18:15:52	3500	0.1983	0.1903	0.0003	0.006	29.9912
2021-08-07 18:21:52	3500	0.1983	0.1904	0.0003	0.0059	29.6412
2021-08-07 18:27:52	3500	0.1984	0.1906	0.0003	0.0059	29.2058
2021-08-07 18:33:34	3500	0.1983	0.1906	0.0003	0.0059	28.768
2021-08-07 18:39:46	3500	0.1983	0.1905	0.0003	0.0058	29.2912
2021-08-07 18:45:46	3500	0.1982	0.1904	0.0003	0.0058	29.2899
2021-08-07 18:51:34	3500	0.198	0.1903	0.0003	0.0058	28.851
2021-08-07 18:57:46	3500	0.198	0.1901	0.0003	0.0059	29.6374
						7320.73
					total O2 consumption	43924.4
					DEE（kj/day）	882.88

## Sheet: MP7-1
Time	FR	FiO2	FeO2	FiCO2	FeCO2	O2 consumption
2021-08-17 17:41:05	3500	0.2089	0.2036	0.0003	0.0028	21.1378
2021-08-17 17:46:29	3500	0.2089	0.2038	0.0003	0.0028	20.253
2021-08-17 17:53:05	3500	0.209	0.2039	0.0003	0.0028	20.2544
2021-08-17 17:59:11	3500	0.2092	0.204	0.0003	0.0028	20.6999
2021-08-17 18:05:05	3500	0.2093	0.204	0.0003	0.0028	21.1441
2021-08-17 18:11:05	3500	0.2094	0.2043	0.0003	0.0028	20.2602
2021-08-17 18:17:05	3500	0.2096	0.2043	0.0003	0.0028	21.1488
2021-08-17 18:23:05	3500	0.2098	0.2044	0.0003	0.0028	21.5948
2021-08-17 18:29:05	3500	0.2092	0.2035	0.0003	0.0028	22.9129
2021-08-17 18:34:35	3500	0.208	0.2032	0.0003	0.0028	18.9141
2021-08-17 18:40:53	3500	0.2085	0.2038	0.0003	0.0027	18.5706
2021-08-17 18:46:59	3500	0.2094	0.2043	0.0003	0.0027	20.3529
2021-08-17 18:52:41	3500	0.2098	0.2043	0.0003	0.0028	22.0378
2021-08-17 18:58:59	3500	0.2087	0.2032	0.0003	0.0028	22.0193
2021-08-17 19:04:47	3500	0.2082	0.2035	0.0003	0.0028	18.4747
2021-08-17 19:10:05	3500	0.2091	0.2043	0.0003	0.0027	19.0208
2021-08-17 19:16:35	3500	0.2094	0.205	0.0003	0.0022	17.7175
2021-08-17 19:22:47	3500	0.2088	0.2036	0.0003	0.0028	20.6939
2021-08-17 19:28:35	3500	0.2077	0.2026	0.0003	0.0029	20.1438
2021-08-17 19:34:41	3500	0.2077	0.2032	0.0003	0.0029	17.4933
2021-08-17 19:40:41	3500	0.2088	0.204	0.0003	0.0029	18.8321
2021-08-17 19:46:47	3500	0.2095	0.2044	0.0003	0.0029	20.1689
2021-08-17 19:52:41	3500	0.2092	0.2035	0.0003	0.0031	22.6351
2021-08-17 19:58:29	3500	0.2081	0.2028	0.0003	0.0031	20.8494
2021-08-17 20:04:29	3500	0.2082	0.2034	0.0003	0.0031	18.6406
2021-08-17 20:10:35	3500	0.2087	0.204	0.0003	0.0031	18.2039
2021-08-17 20:16:29	3500	0.2093	0.2039	0.0003	0.0032	21.2161
2021-08-17 20:22:35	3500	0.2085	0.2026	0.0003	0.0032	23.416
2021-08-17 20:28:29	3500	0.2078	0.2032	0.0003	0.0032	17.6607
2021-08-17 20:34:29	3500	0.2088	0.2036	0.0003	0.0033	20.2321
2021-08-17 20:40:35	3500	0.2096	0.2043	0.0003	0.0033	20.6847
2021-08-17 20:46:29	3500	0.2094	0.2034	0.0003	0.0033	23.7811
2021-08-17 20:52:17	3500	0.2084	0.2024	0.0003	0.0034	23.6721
2021-08-17 20:58:23	3500	0.2083	0.2032	0.0003	0.0035	19.5996
2021-08-17 21:04:29	3500	0.2092	0.2038	0.0003	0.0035	20.937
2021-08-17 21:10:23	3500	0.2099	0.2039	0.0003	0.0036	23.5105
2021-08-17 21:16:23	3500	0.2091	0.2029	0.0003	0.0036	24.3835
2021-08-17 21:22:29	3500	0.2081	0.2023	0.0003	0.0037	22.5074
2021-08-17 21:28:29	3500	0.2085	0.2031	0.0003	0.0037	20.744
2021-08-17 21:34:23	3500	0.2093	0.2036	0.0003	0.0037	22.0809
2021-08-17 21:40:05	3500	0.2093	0.2032	0.0003	0.0038	23.7588
2021-08-17 21:45:59	3500	0.2083	0.2022	0.0003	0.0038	23.7443
2021-08-17 21:52:23	3500	0.2073	0.2028	0.0003	0.004	16.4822
2021-08-17 21:58:17	3500	0.2092	0.2034	0.0003	0.004	22.2444
2021-08-17 22:04:23	3500	0.2098	0.2037	0.0003	0.004	23.5802
2021-08-17 22:10:11	3500	0.2091	0.2025	0.0003	0.004	25.7835
2021-08-17 22:16:05	3500	0.208	0.2019	0.0003	0.0041	23.4641
2021-08-17 22:22:17	3500	0.2086	0.2028	0.0003	0.0041	22.1451
2021-08-17 22:28:05	3500	0.2094	0.2033	0.0003	0.0041	23.4821
2021-08-17 22:34:17	3500	0.209	0.2023	0.0003	0.0042	26.0394
2021-08-17 22:40:17	3500	0.208	0.202	0.0003	0.0042	22.9303
2021-08-17 22:46:11	3500	0.2082	0.2027	0.0003	0.0042	20.7225
2021-08-17 22:51:59	3500	0.2095	0.2034	0.0003	0.0043	23.2979
2021-08-17 22:58:11	3500	0.2094	0.2026	0.0003	0.0043	26.3956
2021-08-17 23:04:05	3500	0.2084	0.2016	0.0003	0.0045	26.1957
2021-08-17 23:10:05	3500	0.2082	0.2021	0.0003	0.0045	23.0986
2021-08-17 23:15:59	3500	0.2088	0.203	0.0003	0.0043	21.9626
2021-08-17 23:21:53	3500	0.2091	0.2024	0.0003	0.0043	25.9484
2021-08-17 23:27:47	3500	0.2082	0.2015	0.0003	0.0045	25.7508
2021-08-17 23:34:05	3500	0.2084	0.2023	0.0003	0.0046	23.0086
2021-08-17 23:40:05	3500	0.2092	0.2028	0.0003	0.0046	24.3444
2021-08-17 23:45:29	3500	0.209	0.202	0.0003	0.0049	26.7195
2021-08-17 23:51:47	3500	0.2081	0.2011	0.0003	0.0051	26.5234
2021-08-17 23:57:59	3500	0.2086	0.202	0.0003	0.0051	24.7606
2021-08-18 00:03:59	3500	0.2095	0.2023	0.0003	0.005	27.5189
2021-08-18 00:09:59	3500	0.2089	0.2015	0.0003	0.005	28.3954
2021-08-18 00:15:59	3500	0.208	0.2013	0.0003	0.005	25.2884
2021-08-18 00:21:53	3500	0.2088	0.2021	0.0003	0.005	25.2973
2021-08-18 00:27:53	3500	0.2095	0.2023	0.0003	0.005	27.5189
2021-08-18 00:33:47	3500	0.2089	0.2015	0.0003	0.005	28.3954
2021-08-18 00:39:53	3500	0.208	0.2011	0.0003	0.005	26.1722
2021-08-18 00:45:47	3500	0.2087	0.2019	0.0003	0.005	25.7385
2021-08-18 00:51:35	3500	0.2091	0.2022	0.0003	0.005	26.1857
2021-08-18 00:57:41	3500	0.2084	0.2011	0.0003	0.005	27.9457
2021-08-18 01:03:47	3500	0.2078	0.2013	0.0003	0.0049	24.4943
2021-08-18 01:09:35	3500	0.2086	0.2021	0.0003	0.005	24.4106
2021-08-18 01:15:35	3500	0.2089	0.2018	0.0003	0.005	27.0681
2021-08-18 01:21:47	3500	0.2082	0.2009	0.0003	0.0049	28.0348
2021-08-18 01:27:23	3500	0.2079	0.2013	0.0003	0.0049	24.9373
2021-08-18 01:33:35	3500	0.2088	0.2021	0.0003	0.0049	25.3897
2021-08-18 01:39:29	3500	0.2087	0.2017	0.0003	0.0049	26.7154
2021-08-18 01:45:41	3500	0.208	0.2007	0.0003	0.0049	28.0318
2021-08-18 01:51:29	3500	0.2081	0.2017	0.0003	0.0049	24.0555
2021-08-18 01:57:29	3500	0.209	0.2022	0.0003	0.0049	25.8345
2021-08-18 02:03:35	3500	0.2086	0.2014	0.0003	0.0049	27.5986
2021-08-18 02:09:29	3500	0.2078	0.2009	0.0003	0.0047	26.4452
2021-08-18 02:15:35	3500	0.2082	0.2018	0.0003	0.0047	24.2406
2021-08-18 02:21:35	3500	0.209	0.202	0.0003	0.0047	26.9044
2021-08-18 02:27:35	3500	0.2083	0.2013	0.0003	0.0047	26.8943
2021-08-18 02:33:17	3500	0.2077	0.2012	0.0003	0.0047	24.6768
2021-08-18 02:39:29	3500	0.2084	0.2021	0.0003	0.0047	23.8007
2021-08-18 02:45:17	3500	0.2088	0.202	0.0003	0.0047	26.0168
2021-08-18 02:51:29	3500	0.2082	0.2008	0.0003	0.0047	28.6609
2021-08-18 02:57:29	3500	0.2076	0.2013	0.0003	0.0047	23.7922
2021-08-18 03:03:11	3500	0.2081	0.202	0.0003	0.0047	22.9136
2021-08-18 03:09:17	3500	0.2086	0.2018	0.0003	0.0047	26.0141
2021-08-18 03:15:17	3500	0.208	0.2006	0.0003	0.0047	28.6576
2021-08-18 03:21:23	3500	0.2076	0.2013	0.0003	0.0046	23.8839
2021-08-18 03:27:23	3500	0.2083	0.2022	0.0003	0.0046	23.0076
2021-08-18 03:33:05	3500	0.2084	0.2018	0.0003	0.0046	25.2193
2021-08-18 03:39:23	3500	0.2079	0.201	0.0003	0.0045	26.6303
2021-08-18 03:45:17	3500	0.2078	0.2015	0.0003	0.0046	23.8862
2021-08-18 03:51:05	3500	0.2086	0.2023	0.0003	0.0046	23.8951
2021-08-18 03:57:05	3500	0.2084	0.2017	0.0003	0.0046	25.6614
2021-08-18 04:03:05	3500	0.2078	0.2008	0.0003	0.0045	27.0706
2021-08-18 04:09:11	3500	0.2077	0.2016	0.0003	0.0046	23.0015
2021-08-18 04:15:05	3500	0.2088	0.2023	0.0003	0.0046	24.7821
2021-08-18 04:20:59	3500	0.2084	0.2019	0.0003	0.0046	24.7771
2021-08-18 04:26:59	3500	0.2079	0.2013	0.0003	0.0046	25.2129
2021-08-18 04:33:11	3500	0.2072	0.2003	0.0003	0.0045	26.6198
2021-08-18 04:39:11	3500	0.2063	0.1998	0.0003	0.0045	24.8424
2021-08-18 04:45:05	3500	0.2057	0.1991	0.0003	0.0045	25.2753
2021-08-18 04:50:59	3500	0.2052	0.1988	0.0003	0.0045	24.388
2021-08-18 04:56:23	3500	0.205	0.1987	0.0003	0.0045	23.9453
2021-08-18 05:03:05	3500	0.2045	0.1984	0.0003	0.0043	23.2395
2021-08-18 05:08:59	3500	0.2043	0.1983	0.0003	0.0043	22.7973
2021-08-18 05:14:47	3500	0.2043	0.1982	0.0003	0.0045	23.0574
2021-08-18 05:20:47	3500	0.2042	0.1979	0.0003	0.0043	24.1156
2021-08-18 05:26:59	3500	0.2041	0.198	0.0003	0.0043	23.2348
2021-08-18 05:32:47	3500	0.204	0.198	0.0003	0.0043	22.794
2021-08-18 05:38:47	3500	0.2043	0.199	0.0003	0.0045	19.5385
2021-08-18 05:44:53	3500	0.206	0.2004	0.0003	0.0043	21.0529
2021-08-18 05:50:53	3500	0.2068	0.2008	0.0003	0.0043	22.825
2021-08-18 05:56:53	3500	0.2067	0.2006	0.0003	0.0043	23.2651
2021-08-18 06:02:53	3500	0.2062	0.2001	0.0003	0.0043	23.2593
2021-08-18 06:08:41	3500	0.2058	0.1996	0.0003	0.0043	23.6953
2021-08-18 06:14:53	3500	0.2053	0.1993	0.0003	0.0043	22.8084
2021-08-18 06:20:41	3500	0.2049	0.1987	0.0003	0.0043	23.6843
2021-08-18 06:26:29	3500	0.2044	0.1984	0.0003	0.0043	22.7984
2021-08-18 06:32:47	3500	0.2043	0.1983	0.0003	0.0042	22.8871
2021-08-18 06:38:29	3500	0.2041	0.1982	0.0003	0.0042	22.4451
2021-08-18 06:44:41	3500	0.2038	0.1989	0.0003	0.0041	18.1355
2021-08-18 06:50:41	3500	0.205	0.2002	0.0003	0.0042	17.6123
2021-08-18 06:56:41	3500	0.2065	0.2007	0.0003	0.0042	22.0306
2021-08-18 07:02:41	3500	0.2064	0.2007	0.0003	0.0042	21.5885
2021-08-18 07:08:29	3500	0.2062	0.2003	0.0003	0.0042	22.4683
2021-08-18 07:14:35	3500	0.2058	0.1996	0.0003	0.0042	23.786
2021-08-18 07:20:29	3500	0.2051	0.1992	0.0003	0.0041	22.5464
2021-08-18 07:26:29	3500	0.2046	0.1989	0.0003	0.004	21.7506
2021-08-18 07:32:17	3500	0.2043	0.1994	0.0003	0.004	18.2284
2021-08-18 07:38:23	3500	0.2062	0.2007	0.0003	0.0041	20.7956
2021-08-18 07:44:35	3500	0.207	0.2012	0.0003	0.0041	22.1272
2021-08-18 07:50:23	3500	0.2069	0.201	0.0003	0.004	22.6587
2021-08-18 07:56:23	3500	0.2062	0.2004	0.0003	0.004	22.2093
2021-08-18 08:02:11	3500	0.2055	0.1997	0.0003	0.004	22.2011
2021-08-18 08:08:11	3500	0.2048	0.1992	0.0003	0.004	21.3127
2021-08-18 08:14:29	3500	0.2054	0.2003	0.0003	0.004	19.1166
2021-08-18 08:20:23	3500	0.2069	0.2013	0.0003	0.004	21.3348
2021-08-18 08:26:23	3500	0.2076	0.2015	0.0003	0.004	23.5507
2021-08-18 08:32:17	3500	0.2072	0.2011	0.0003	0.004	23.5454
2021-08-18 08:38:23	3500	0.2064	0.2004	0.0003	0.0038	23.2757
2021-08-18 08:44:11	3500	0.2055	0.1996	0.0003	0.0038	22.8227
2021-08-18 08:50:23	3500	0.2047	0.1996	0.0003	0.0038	19.2914
2021-08-18 08:56:11	3500	0.206	0.2007	0.0003	0.0038	20.1845
2021-08-18 09:02:17	3500	0.2065	0.2016	0.0003	0.004	18.243
2021-08-18 09:07:59	3500	0.2075	0.2016	0.0003	0.004	22.6661
2021-08-18 09:13:47	3500	0.2071	0.2013	0.0003	0.0038	22.4026
2021-08-18 09:20:17	3500	0.2062	0.2004	0.0003	0.0037	22.482
2021-08-18 09:26:05	3500	0.2053	0.1995	0.0003	0.0037	22.47
2021-08-18 09:31:41	3500	0.2045	0.1995	0.0003	0.0038	18.8496
2021-08-18 09:38:05	3500	0.206	0.2009	0.0003	0.0038	19.3029
2021-08-18 09:44:11	3500	0.2072	0.2018	0.0003	0.0038	20.638
2021-08-18 09:49:59	3500	0.2075	0.2016	0.0003	0.0038	22.8494
2021-08-18 09:56:05	3500	0.2071	0.2011	0.0003	0.0038	23.2854
2021-08-18 10:02:05	3500	0.2062	0.2004	0.0003	0.0038	22.3911
2021-08-18 10:07:53	3500	0.2054	0.1997	0.0003	0.0037	22.0309
2021-08-18 10:13:35	3500	0.2049	0.2	0.0003	0.0038	18.4127
2021-08-18 10:20:05	3500	0.2062	0.2013	0.0003	0.0038	18.4228
2021-08-18 10:25:35	3500	0.2073	0.2021	0.0003	0.004	19.5729
2021-08-18 10:31:59	3500	0.2078	0.2018	0.0003	0.0041	23.0198
2021-08-18 10:37:47	3500	0.2072	0.2011	0.0003	0.0041	23.4539
2021-08-18 10:43:53	3500	0.2062	0.2003	0.0004	0.0041	22.6502
2021-08-18 10:49:47	3500	0.2052	0.1995	0.0004	0.0041	21.7572
2021-08-18 10:55:47	3500	0.2044	0.199	0.0004	0.0041	20.4286
2021-08-18 11:01:29	3500	0.2039	0.1984	0.0004	0.0041	20.8636
2021-08-18 11:07:41	3500	0.2037	0.199	0.0004	0.004	17.4349
2021-08-18 11:13:35	3500	0.2054	0.2004	0.0003	0.004	18.6762
2021-08-18 11:19:53	3500	0.2067	0.2014	0.0003	0.004	20.0091
2021-08-18 11:25:53	3500	0.2069	0.2013	0.0003	0.004	21.3348
2021-08-18 11:31:41	3500	0.2063	0.2009	0.0003	0.0038	20.6285
2021-08-18 11:37:41	3500	0.2058	0.2002	0.0003	0.004	21.3232
2021-08-18 11:43:41	3500	0.205	0.1994	0.0003	0.004	21.3148
2021-08-18 11:49:41	3500	0.2044	0.1988	0.0003	0.004	21.3085
2021-08-18 11:55:35	3500	0.2039	0.1984	0.0003	0.004	20.8636
2021-08-18 12:01:47	3500	0.2036	0.1984	0.0003	0.004	19.5422
2021-08-18 12:07:41	3500	0.2032	0.1993	0.0003	0.0038	14.007
2021-08-18 12:13:29	3500	0.2054	0.2006	0.0003	0.0038	17.9762
2021-08-18 12:19:41	3500	0.2068	0.2013	0.0003	0.0038	21.075
2021-08-18 12:25:35	3500	0.2067	0.2011	0.0003	0.0038	21.5151
2021-08-18 12:31:23	3500	0.2062	0.2006	0.0003	0.0038	21.5093
2021-08-18 12:37:17	3500	0.2055	0.2	0.0003	0.0038	21.0606
2021-08-18 12:43:35	3500	0.2048	0.1993	0.0003	0.0038	21.0528
2021-08-18 12:49:35	3500	0.2043	0.1988	0.0003	0.0038	21.0473
2021-08-18 12:55:35	3500	0.2039	0.1983	0.0003	0.0038	21.4825
2021-08-18 13:01:29	3500	0.2034	0.1984	0.0003	0.0037	18.9299
2021-08-18 13:07:23	3500	0.2044	0.1998	0.0003	0.0038	17.0891
2021-08-18 13:13:29	3500	0.2055	0.2011	0.0003	0.0037	16.3053
2021-08-18 13:19:23	3500	0.2065	0.2011	0.0003	0.0037	20.7217
2021-08-18 13:25:29	3500	0.2062	0.2008	0.0003	0.0036	20.8093
2021-08-18 13:31:29	3500	0.2055	0.2002	0.0003	0.0036	20.3606
2021-08-18 13:37:29	3500	0.205	0.1995	0.0003	0.0037	21.1453
2021-08-18 13:43:17	3500	0.2043	0.1989	0.0003	0.0037	20.6973
2021-08-18 13:49:23	3500	0.2038	0.1983	0.0003	0.0037	21.1313
2021-08-18 13:55:23	3500	0.2034	0.1987	0.0003	0.0037	17.6118
2021-08-18 14:01:11	3500	0.205	0.2001	0.0003	0.0037	18.5038
2021-08-18 14:07:11	3500	0.206	0.2008	0.0003	0.0036	19.9253
2021-08-18 14:13:17	3500	0.2058	0.2004	0.0003	0.0036	20.8046
2021-08-18 14:19:17	3500	0.2053	0.1997	0.0003	0.0036	21.6796
2021-08-18 14:25:11	3500	0.2046	0.199	0.0003	0.0037	21.5807
2021-08-18 14:31:11	3500	0.204	0.1983	0.0003	0.0037	22.0131
2021-08-18 14:37:11	3500	0.2036	0.1988	0.0003	0.0036	18.1422
2021-08-18 14:43:11	3500	0.205	0.2003	0.0003	0.0036	17.7135
2021-08-18 14:49:11	3500	0.2062	0.2007	0.0003	0.0036	21.2502
2021-08-18 14:55:11	3500	0.2059	0.2004	0.0003	0.0035	21.3373
2021-08-18 15:01:05	3500	0.2054	0.2	0.0003	0.0035	20.8904
2021-08-18 15:07:05	3500	0.2047	0.1993	0.0003	0.0036	20.7918
2021-08-18 15:12:59	3500	0.2043	0.1987	0.0003	0.0036	21.6669
2021-08-18 15:19:05	3500	0.204	0.1994	0.0003	0.0035	17.3558
2021-08-18 15:25:05	3500	0.2055	0.2007	0.0003	0.0035	18.2485
2021-08-18 15:31:05	3500	0.2073	0.2023	0.0003	0.0035	19.1475
2021-08-18 15:36:54	3500	0.2082	0.2024	0.0003	0.0035	22.6928
2021-08-18 15:43:00	3500	0.2076	0.2019	0.0003	0.0035	22.2424
2021-08-18 15:48:48	3500	0.2068	0.201	0.0003	0.0035	22.6725
2021-08-18 15:54:48	3500	0.2057	0.2	0.0003	0.0035	22.216
2021-08-18 16:00:54	3500	0.2048	0.1992	0.0003	0.0035	21.7634
2021-08-18 16:06:48	3500	0.2041	0.1987	0.0003	0.0035	20.8746
2021-08-18 16:12:54	3500	0.2038	0.1992	0.0003	0.0036	17.2646
2021-08-18 16:18:42	3500	0.2051	0.2004	0.0003	0.0036	17.7143
2021-08-18 16:24:54	3500	0.2068	0.2013	0.0003	0.0036	21.2575
2021-08-18 16:30:54	3500	0.2066	0.201	0.0003	0.0036	21.6962
2021-08-18 16:36:48	3500	0.2061	0.2006	0.0003	0.0035	21.3398
2021-08-18 16:42:42	3500	0.2053	0.1998	0.0003	0.0035	21.3296
2021-08-18 16:48:42	3500	0.2047	0.1993	0.0003	0.0035	20.8819
2021-08-18 16:54:36	3500	0.2043	0.1987	0.0003	0.0036	21.6669
2021-08-18 17:00:48	3500	0.2037	0.199	0.0003	0.0035	17.793
2021-08-18 17:06:48	3500	0.2052	0.2004	0.0003	0.0035	18.2458
2021-08-18 17:12:48	3500	0.2062	0.2012	0.0003	0.0035	19.1365
2021-08-18 17:18:36	3500	0.2062	0.2009	0.0003	0.0035	20.4593
2021-08-18 17:24:42	3500	0.2058	0.2004	0.0003	0.0033	21.0767
2021-08-18 17:30:24	3500	0.2052	0.2	0.0003	0.0033	20.188
2021-08-18 17:36:42	3500	0.2047	0.1993	0.0003	0.0033	21.0621
2021-08-18 17:42:42	3500	0.2043	0.199	0.0003	0.0033	20.6169
2021-08-18 17:48:36	3500	0.2037	0.1984	0.0003	0.0033	20.6093
2021-08-18 17:54:36	3500	0.204	0.1995	0.0003	0.0035	16.9161
						5404.12
					total O2 consumption	32424.7
					DEE（kj/day）	651.737
2021-08-18 18:00:36	3500	0.2057	0.2009	0.0003	0.0035	18.2502
2021-08-18 18:06:18	3500	0.2062	0.2011	0.0003	0.0035	19.5774

## Sheet: MP7-2
Time	FR	FiO2	FeO2	FiCO2	FeCO2	O2 consumption
2021-08-19 03:04:36	3500	0.2065	0.2021	0.0003	0.0032	16.7663
2021-08-19 03:10:48	3500	0.2073	0.2026	0.0003	0.0032	18.0975
2021-08-19 03:16:36	3500	0.2075	0.2027	0.0003	0.0033	18.4495
2021-08-19 03:22:42	3500	0.2073	0.2023	0.0003	0.0033	19.3306
2021-08-19 03:28:30	3500	0.2069	0.2016	0.0003	0.0033	20.65
2021-08-19 03:34:42	3500	0.2071	0.2022	0.0003	0.0033	18.8869
2021-08-19 03:40:30	3500	0.2076	0.2027	0.0003	0.0034	18.8005
2021-08-19 03:46:36	3500	0.2075	0.2023	0.0003	0.0034	20.1244
2021-08-19 03:52:30	3500	0.2072	0.2017	0.0003	0.0035	21.3539
2021-08-19 03:58:30	3500	0.2067	0.2015	0.0003	0.0036	19.9327
2021-08-19 04:04:42	3500	0.2074	0.2023	0.0003	0.0036	19.4985
2021-08-19 04:10:36	3500	0.2076	0.2024	0.0003	0.0036	19.9422
2021-08-19 04:16:30	3500	0.2075	0.202	0.0003	0.0036	21.2661
2021-08-19 04:22:30	3500	0.2072	0.2013	0.0003	0.0036	23.0283
2021-08-19 04:28:36	3500	0.2071	0.2017	0.0003	0.0037	20.7284
2021-08-19 04:34:30	3500	0.2077	0.2023	0.0003	0.0037	20.735
2021-08-19 04:40:36	3500	0.2076	0.2025	0.0003	0.0037	19.4088
2021-08-19 04:46:30	3500	0.2075	0.2015	0.0003	0.0037	23.3826
2021-08-19 04:52:30	3500	0.207	0.2011	0.0003	0.0037	22.934
2021-08-19 04:58:12	3500	0.2073	0.2018	0.0003	0.0038	21.0806
2021-08-19 05:04:30	3500	0.2077	0.2023	0.0003	0.0038	20.6433
2021-08-19 05:10:18	3500	0.2077	0.2021	0.0003	0.0038	21.5268
2021-08-19 05:16:30	3500	0.2074	0.2019	0.0003	0.0037	21.1733
2021-08-19 05:22:18	3500	0.2069	0.2012	0.0003	0.0038	21.9587
2021-08-19 05:28:24	3500	0.2074	0.2019	0.0003	0.0038	21.0817
2021-08-19 05:34:12	3500	0.2077	0.2022	0.0003	0.0038	21.085
2021-08-19 05:40:18	3500	0.2077	0.2018	0.0003	0.0038	22.852
2021-08-19 05:46:18	3500	0.2072	0.2011	0.0003	0.0038	23.7283
2021-08-19 05:52:18	3500	0.2071	0.2013	0.0003	0.0038	22.4026
2021-08-19 05:58:12	3500	0.2078	0.2023	0.0003	0.0038	21.0862
2021-08-19 06:04:18	3500	0.2078	0.2022	0.0003	0.0038	21.528
2021-08-19 06:10:06	3500	0.2077	0.2016	0.0003	0.0038	23.7355
2021-08-19 06:16:18	3500	0.2072	0.2015	0.0003	0.0037	22.0539
2021-08-19 06:22:12	3500	0.2074	0.2017	0.0003	0.0038	21.9649
2021-08-19 06:28:12	3500	0.208	0.2023	0.0003	0.0038	21.9722
2021-08-19 06:34:12	3500	0.208	0.2023	0.0003	0.0038	21.9722
2021-08-19 06:40:00	3500	0.2077	0.2017	0.0003	0.0038	23.2938
2021-08-19 06:46:00	3500	0.2072	0.2009	0.0003	0.0038	24.6113
2021-08-19 06:52:06	3500	0.2072	0.2015	0.0003	0.0038	21.9624
2021-08-19 06:57:48	3500	0.2079	0.2023	0.0003	0.0037	21.621
2021-08-19 07:03:24	3500	0.2079	0.2023	0.0003	0.0037	21.621
2021-08-19 07:10:00	3500	0.2078	0.2016	0.0003	0.0037	24.2706
2021-08-19 07:16:00	3500	0.2072	0.2012	0.0003	0.0037	23.3783
2021-08-19 07:22:00	3500	0.2075	0.2018	0.0003	0.0037	22.0577
2021-08-19 07:28:00	3500	0.2079	0.2022	0.0003	0.004	21.7873
2021-08-19 07:33:48	3500	0.208	0.2019	0.0003	0.0037	23.8318
2021-08-19 07:40:00	3500	0.2076	0.2013	0.0003	0.0037	24.7092
2021-08-19 07:45:48	3500	0.2072	0.2013	0.0003	0.0037	22.9368
2021-08-19 07:51:54	3500	0.2075	0.2022	0.0003	0.0037	20.2912
2021-08-19 07:57:54	3500	0.2079	0.2023	0.0003	0.0037	21.621
2021-08-19 08:03:42	3500	0.208	0.2018	0.0003	0.0037	24.2737
2021-08-19 08:09:54	3500	0.2075	0.2012	0.0003	0.0037	24.7076
2021-08-19 08:15:48	3500	0.2076	0.202	0.0003	0.0037	21.6173
2021-08-19 08:21:36	3500	0.2083	0.2027	0.0003	0.0036	21.718
2021-08-19 08:27:36	3500	0.2082	0.2026	0.0003	0.0036	21.7167
2021-08-19 08:33:30	3500	0.2081	0.2019	0.0003	0.0036	24.3673
2021-08-19 08:39:48	3500	0.2074	0.2018	0.0003	0.0036	21.7064
2021-08-19 08:45:48	3500	0.2078	0.2023	0.0003	0.0036	21.2698
2021-08-19 08:51:30	3500	0.2075	0.2021	0.0003	0.0036	20.8244
2021-08-19 08:57:06	3500	0.2072	0.2015	0.0003	0.0036	22.1454
2021-08-19 09:03:42	3500	0.2067	0.201	0.0003	0.0036	22.1387
2021-08-19 09:09:36	3500	0.2062	0.2004	0.0003	0.0036	22.5729
2021-08-19 09:15:42	3500	0.2056	0.2	0.0003	0.0035	21.774
2021-08-19 09:21:42	3500	0.2051	0.1997	0.0003	0.0035	20.8868
2021-08-19 09:27:36	3500	0.2048	0.1993	0.0003	0.0035	21.3232
2021-08-19 09:33:36	3500	0.2045	0.1993	0.0003	0.0035	19.9995
2021-08-19 09:39:36	3500	0.2055	0.2004	0.0003	0.0035	19.57
2021-08-19 09:45:36	3500	0.2067	0.2014	0.0003	0.0035	20.4651
2021-08-19 09:51:24	3500	0.2069	0.2017	0.0003	0.0035	20.0261
2021-08-19 09:57:36	3500	0.2065	0.2018	0.0003	0.0033	17.9984
2021-08-19 10:03:24	3500	0.2061	0.201	0.0003	0.0035	19.5764
2021-08-19 10:09:30	3500	0.2055	0.2003	0.0003	0.0033	20.1916
2021-08-19 10:15:30	3500	0.2049	0.1997	0.0003	0.0033	20.1843
2021-08-19 10:21:30	3500	0.2044	0.1994	0.0003	0.0033	19.2984
2021-08-19 10:27:12	3500	0.2052	0.2003	0.0003	0.0033	18.8669
2021-08-19 10:33:24	3500	0.2066	0.2013	0.0003	0.0033	20.6462
2021-08-19 10:39:24	3500	0.2065	0.2013	0.0003	0.0033	20.2038
2021-08-19 10:45:24	3500	0.2061	0.201	0.0003	0.0033	19.7581
2021-08-19 10:51:24	3500	0.2054	0.2005	0.0003	0.0032	18.9595
2021-08-19 10:57:24	3500	0.2046	0.1998	0.0003	0.0032	18.5106
2021-08-19 11:03:12	3500	0.2047	0.1997	0.0003	0.0035	19.1215
2021-08-19 11:08:36	3500	0.2058	0.2004	0.0003	0.0035	20.8953
2021-08-19 11:15:12	3500	0.2058	0.2008	0.0003	0.0033	19.3139
2021-08-19 11:21:18	3500	0.2054	0.2003	0.0003	0.0033	19.7499
2021-08-19 11:27:12	3500	0.2048	0.1996	0.0003	0.0035	20.0028
2021-08-19 11:33:12	3500	0.2043	0.1994	0.0003	0.0033	18.8574
2021-08-19 11:39:12	3500	0.2052	0.2002	0.0003	0.0032	19.3976
2021-08-19 11:45:06	3500	0.2062	0.2009	0.0003	0.0032	20.732
2021-08-19 11:51:12	3500	0.2058	0.2007	0.0003	0.0032	19.8453
2021-08-19 11:57:06	3500	0.2052	0.2003	0.0003	0.0032	18.9572
2021-08-19 12:03:00	3500	0.2045	0.1996	0.0003	0.0032	18.9495
2021-08-19 12:08:48	3500	0.2043	0.1997	0.0003	0.0032	17.6277
2021-08-19 12:15:06	3500	0.2055	0.2003	0.0003	0.0032	20.2822
2021-08-19 12:21:06	3500	0.2057	0.2005	0.0003	0.0031	20.3753
2021-08-19 12:27:06	3500	0.2052	0.2003	0.0003	0.0031	19.0476
2021-08-19 12:33:06	3500	0.2046	0.1998	0.0003	0.0032	18.5106
2021-08-19 12:39:00	3500	0.204	0.1993	0.0003	0.0032	18.0646
2021-08-19 12:45:00	3500	0.2052	0.2	0.0003	0.0032	20.2783
2021-08-19 12:51:00	3500	0.2059	0.2004	0.0003	0.0033	21.5188
2021-08-19 12:57:00	3500	0.2054	0.2002	0.0003	0.0033	20.1904
2021-08-19 13:02:42	3500	0.2048	0.1997	0.0003	0.0033	19.743
2021-08-19 13:08:42	3500	0.2041	0.1993	0.0003	0.0035	18.2361
2021-08-19 13:14:54	3500	0.205	0.1997	0.0003	0.0033	20.6258
2021-08-19 13:20:48	3500	0.2058	0.2005	0.0003	0.0033	20.636
2021-08-19 13:26:54	3500	0.2057	0.2003	0.0003	0.0032	21.166
2021-08-19 13:32:36	3500	0.2049	0.1998	0.0003	0.0032	19.8343
2021-08-19 13:38:54	3500	0.2042	0.1994	0.0003	0.0031	18.5962
2021-08-19 13:44:48	3500	0.2045	0.1994	0.0003	0.0031	19.9194
2021-08-19 13:50:30	3500	0.2055	0.2003	0.0003	0.0032	20.2822
2021-08-19 13:56:42	3500	0.2057	0.2005	0.0003	0.0031	20.3753
2021-08-19 14:02:48	3500	0.2051	0.2	0.0003	0.0031	19.9271
2021-08-19 14:08:42	3500	0.2043	0.1992	0.0003	0.0031	19.9169
2021-08-19 14:14:36	3500	0.2043	0.1994	0.0003	0.0031	19.0371
2021-08-19 14:20:42	3500	0.2052	0.2001	0.0003	0.0031	19.9283
2021-08-19 14:26:30	3500	0.2058	0.1997	0.0003	0.0038	23.7081
2021-08-19 14:32:30	3500	0.2052	0.1993	0.0003	0.0036	22.9994
2021-08-19 14:38:24	3500	0.2043	0.1988	0.0003	0.0035	21.3169
2021-08-19 14:44:36	3500	0.2041	0.1992	0.0003	0.0033	18.8553
2021-08-19 14:50:42	3500	0.2051	0.2004	0.0003	0.0035	17.8046
2021-08-19 14:56:36	3500	0.2054	0.1993	0.0003	0.0037	23.7928
2021-08-19 15:02:30	3500	0.2058	0.1996	0.0003	0.0038	24.1488
2021-08-19 15:08:30	3500	0.2057	0.2003	0.0003	0.0033	21.0753
2021-08-19 15:14:12	3500	0.206	0.2005	0.0003	0.0032	21.611
2021-08-19 15:20:18	3500	0.2052	0.1998	0.0003	0.0032	21.1591
2021-08-19 15:26:30	3500	0.2043	0.1992	0.0003	0.0032	19.827
2021-08-19 15:32:24	3500	0.2038	0.1992	0.0003	0.0032	17.623
2021-08-19 15:38:12	3500	0.205	0.1998	0.0003	0.0033	20.1855
2021-08-19 15:44:30	3500	0.2054	0.2006	0.0003	0.0037	18.0666
2021-08-19 15:50:00	3500	0.2062	0.2013	0.0003	0.0031	19.0593
2021-08-19 15:55:30	3500	0.2056	0.2005	0.0003	0.003	20.024
2021-08-19 16:45:43	3500	0.2026	0.1976	0.0003	0.0033	19.2785
2021-08-19 16:51:31	3500	0.2021	0.1972	0.0003	0.0032	18.923
2021-08-19 16:57:43	3500	0.2018	0.1968	0.0003	0.0033	19.2697
2021-08-19 17:03:43	3500	0.2014	0.1964	0.0003	0.0035	19.0888
2021-08-19 17:09:43	3500	0.2013	0.1963	0.0003	0.0035	19.0878
2021-08-19 17:15:37	3500	0.2012	0.1964	0.0003	0.0032	18.475
2021-08-19 17:21:37	3500	0.2011	0.1971	0.0003	0.003	15.1453
2021-08-19 17:27:37	3500	0.2024	0.1989	0.0003	0.0026	13.3158
2021-08-19 17:33:37	3500	0.2041	0.1994	0.0003	0.0032	18.0656
2021-08-19 17:39:37	3500	0.2052	0.2002	0.0003	0.0032	19.3976
2021-08-19 17:45:31	3500	0.2051	0.2002	0.0003	0.0032	18.9561
2021-08-19 17:51:37	3500	0.2047	0.1999	0.0003	0.0033	18.4215
2021-08-19 17:57:31	3500	0.2043	0.1995	0.0003	0.0033	18.4176
2021-08-19 18:03:13	3500	0.2037	0.1993	0.0003	0.0032	16.743
2021-08-19 18:09:31	3500	0.2033	0.199	0.0003	0.0032	16.3004
2021-08-19 18:15:31	3500	0.2043	0.1995	0.0003	0.0033	18.4176
2021-08-19 18:21:31	3500	0.2052	0.2003	0.0003	0.0033	18.8669
2021-08-19 18:27:31	3500	0.2053	0.2004	0.0003	0.0033	18.8679
2021-08-19 18:33:19	3500	0.205	0.2002	0.0003	0.0033	18.4245
2021-08-19 18:39:25	3500	0.2045	0.1997	0.0003	0.0033	18.4195
2021-08-19 18:45:25	3500	0.2041	0.1994	0.0003	0.0033	17.9758
2021-08-19 18:51:19	3500	0.2036	0.1992	0.0003	0.0033	16.6527
2021-08-19 18:57:25	3500	0.2033	0.199	0.0003	0.0033	16.2111
2021-08-19 19:03:19	3500	0.2036	0.1991	0.0003	0.0035	16.9132
2021-08-19 19:09:19	3500	0.2048	0.2	0.0003	0.0036	18.1521
2021-08-19 19:15:19	3500	0.2054	0.2003	0.0003	0.0036	19.4785
2021-08-19 19:21:19	3500	0.2052	0.2	0.0003	0.0036	19.9169
2021-08-19 19:27:19	3500	0.2048	0.1997	0.0003	0.0037	19.3824
2021-08-19 19:33:13	3500	0.2043	0.1994	0.0003	0.0036	18.5878
2021-08-19 19:39:07	3500	0.2041	0.1992	0.0003	0.0036	18.5861
2021-08-19 19:45:13	3500	0.2037	0.1988	0.0003	0.0037	18.493
2021-08-19 19:51:13	3500	0.2033	0.1985	0.0003	0.0037	18.0504
2021-08-19 19:57:13	3500	0.2032	0.1984	0.0003	0.0037	18.0496
2021-08-19 20:03:07	3500	0.2043	0.1992	0.0003	0.0038	19.2878
2021-08-19 20:09:07	3500	0.2052	0.1999	0.0003	0.0038	20.1765
2021-08-19 20:14:49	3500	0.2052	0.1999	0.0003	0.004	19.9958
2021-08-19 20:21:07	3500	0.2049	0.1996	0.0003	0.004	19.9931
2021-08-19 20:26:55	3500	0.2045	0.1994	0.0003	0.004	19.1096
2021-08-19 20:33:07	3500	0.2042	0.199	0.0003	0.004	19.5471
2021-08-19 20:39:01	3500	0.2039	0.1985	0.0003	0.0041	20.3343
2021-08-19 20:45:01	3500	0.2035	0.1983	0.0003	0.0041	19.4519
2021-08-19 20:50:43	3500	0.2033	0.1982	0.0003	0.004	19.1004
2021-08-19 20:57:01	3500	0.2032	0.1983	0.0003	0.004	18.2211
2021-08-19 21:03:01	3500	0.2046	0.1993	0.0003	0.0041	19.9005
2021-08-19 21:08:55	3500	0.2055	0.2	0.0003	0.0041	20.789
2021-08-19 21:14:55	3500	0.2057	0.2001	0.0003	0.0042	21.1409
2021-08-19 21:20:49	3500	0.2054	0.1998	0.0003	0.0042	21.138
2021-08-19 21:26:37	3500	0.205	0.1997	0.0003	0.0041	19.9038
2021-08-19 21:32:55	3500	0.2045	0.1993	0.0003	0.0041	19.4596
2021-08-19 21:38:49	3500	0.2043	0.1987	0.0003	0.0043	21.0378
2021-08-19 21:44:49	3500	0.204	0.1985	0.0003	0.0043	20.5955
2021-08-19 21:50:43	3500	0.2037	0.1983	0.0003	0.0043	20.1535
2021-08-19 21:56:37	3500	0.2035	0.1981	0.0003	0.0043	20.1519
2021-08-19 22:02:49	3500	0.2034	0.1978	0.0003	0.0043	21.0299
2021-08-19 22:08:43	3500	0.2032	0.1976	0.0003	0.0043	21.0281
2021-08-19 22:14:31	3500	0.2032	0.1974	0.0003	0.0045	21.7281
2021-08-19 22:20:37	3500	0.2037	0.1982	0.0003	0.0045	20.4139
2021-08-19 22:26:43	3500	0.2051	0.1992	0.0003	0.0046	22.0949
2021-08-19 22:32:43	3500	0.2058	0.1997	0.0003	0.0045	23.0732
2021-08-19 22:38:37	3500	0.2055	0.1997	0.0003	0.0045	21.7485
2021-08-19 22:44:37	3500	0.2052	0.1992	0.0003	0.0049	22.2651
2021-08-19 22:50:25	3500	0.205	0.1987	0.0003	0.005	23.494
2021-08-19 22:56:37	3500	0.2045	0.1983	0.0003	0.005	23.0496
2021-08-19 23:02:37	3500	0.2043	0.198	0.0003	0.005	23.4878
2021-08-19 23:08:37	3500	0.204	0.1976	0.0003	0.0052	23.7455
2021-08-19 23:14:31	3500	0.2038	0.1971	0.0003	0.0056	24.7042
2021-08-19 23:20:19	3500	0.2036	0.1963	0.0003	0.0061	26.8922
2021-08-19 23:26:31	3500	0.2034	0.196	0.0003	0.0063	27.1511
2021-08-19 23:32:19	3500	0.2033	0.1958	0.0003	0.0063	27.5897
2021-08-19 23:38:19	3500	0.2032	0.1958	0.0003	0.0063	27.1496
2021-08-19 23:44:25	3500	0.2032	0.1958	0.0003	0.0061	27.3281
2021-08-19 23:50:25	3500	0.2032	0.1957	0.0003	0.0061	27.7674
2021-08-19 23:56:25	3500	0.2033	0.1961	0.0003	0.0063	26.2717
2021-08-20 00:02:25	3500	0.2048	0.1973	0.0003	0.0061	27.7824
2021-08-20 00:08:25	3500	0.2054	0.1981	0.0003	0.006	26.9976
2021-08-20 00:14:19	3500	0.2054	0.1979	0.0003	0.0061	27.788
2021-08-20 00:20:13	3500	0.2051	0.1977	0.0003	0.0061	27.3449
2021-08-20 00:26:13	3500	0.2048	0.1972	0.0003	0.0063	28.0423
2021-08-20 00:32:13	3500	0.2044	0.1965	0.0003	0.0066	29.0887
2021-08-20 00:38:19	3500	0.2042	0.1963	0.0003	0.0065	29.1768
2021-08-20 00:44:13	3500	0.2039	0.1961	0.0003	0.0065	28.7343
2021-08-20 00:50:13	3500	0.2037	0.1959	0.0003	0.0065	28.7325
2021-08-20 00:56:13	3500	0.2035	0.1955	0.0003	0.0068	29.3413
2021-08-20 01:02:13	3500	0.2034	0.1955	0.0003	0.0066	29.0799
2021-08-20 01:08:13	3500	0.2032	0.1954	0.0003	0.0066	28.6389
2021-08-20 01:14:07	3500	0.2032	0.1953	0.0003	0.0066	29.0781
2021-08-20 01:19:43	3500	0.2032	0.1954	0.0003	0.0066	28.6389
2021-08-20 01:26:01	3500	0.2032	0.1951	0.0003	0.0068	29.7781
2021-08-20 01:32:07	3500	0.2032	0.1951	0.0003	0.0069	29.6889
2021-08-20 01:37:55	3500	0.203	0.1949	0.0003	0.0069	29.6872
2021-08-20 01:44:07	3500	0.2031	0.1951	0.0003	0.007	29.1596
2021-08-20 01:50:01	3500	0.2031	0.1952	0.0003	0.0066	29.0772
2021-08-20 01:56:01	3500	0.2044	0.1964	0.0003	0.0066	29.5286
2021-08-20 02:02:01	3500	0.2055	0.1973	0.0003	0.0065	30.5106
2021-08-20 02:08:01	3500	0.2058	0.1975	0.0003	0.0065	30.9546
2021-08-20 02:14:01	3500	0.2054	0.1976	0.0003	0.0064	28.838
2021-08-20 02:19:55	3500	0.2051	0.1972	0.0003	0.0064	29.2755
2021-08-20 02:25:43	3500	0.2047	0.1972	0.0003	0.0063	27.6013
2021-08-20 02:31:55	3500	0.2043	0.1967	0.0003	0.0061	28.2176
2021-08-20 02:37:55	3500	0.2041	0.1966	0.0003	0.0061	27.7758
2021-08-20 02:43:55	3500	0.2039	0.1964	0.0003	0.006	27.8636
2021-08-20 02:49:43	3500	0.2036	0.1962	0.0003	0.006	27.4211
2021-08-20 02:55:49	3500	0.2034	0.1961	0.0003	0.0061	26.8905
2021-08-20 03:01:43	3500	0.2033	0.196	0.0003	0.006	26.979
2021-08-20 03:07:49	3500	0.2032	0.1959	0.0003	0.006	26.9781
2021-08-20 03:13:43	3500	0.2032	0.1958	0.0003	0.006	27.4174
2021-08-20 03:19:43	3500	0.2032	0.1958	0.0003	0.0059	27.5066
2021-08-20 03:25:43	3500	0.2031	0.1959	0.0003	0.0059	26.6272
2021-08-20 03:31:43	3500	0.203	0.1959	0.0003	0.0058	26.2763
2021-08-20 03:37:43	3500	0.203	0.1959	0.0003	0.0058	26.2763
2021-08-20 03:43:31	3500	0.203	0.196	0.0003	0.0058	25.8372
2021-08-20 03:49:31	3500	0.203	0.196	0.0003	0.0058	25.8372
2021-08-20 03:55:31	3500	0.203	0.1961	0.0003	0.0058	25.3981
2021-08-20 04:01:31	3500	0.203	0.1961	0.0003	0.0058	25.3981
2021-08-20 04:07:13	3500	0.203	0.1961	0.0003	0.0058	25.3981
						5358.15
					total O2 consumption	32148.9
					DEE（kj/day）	646.192

## Sheet: MP7-3
Time	FR	FiO2	FeO2	FiCO2	FeCO2	O2 consumption
2021-08-20 13:35:37	3500	0.2078	0.2031	0.0003	0.0026	18.6534
2021-08-20 13:41:49	3500	0.207	0.2023	0.0003	0.0026	18.6427
2021-08-20 13:47:49	3500	0.2075	0.2027	0.0003	0.0026	19.091
2021-08-20 13:53:49	3500	0.2081	0.2032	0.0003	0.0026	19.5413
2021-08-20 13:59:49	3500	0.2083	0.2034	0.0003	0.0026	19.5443
2021-08-20 14:05:43	3500	0.2084	0.2032	0.0003	0.0026	20.8721
2021-08-20 14:11:43	3500	0.2083	0.2032	0.0003	0.0026	20.4284
2021-08-20 14:17:25	3500	0.2081	0.2031	0.0003	0.0027	19.8913
2021-08-20 14:23:43	3500	0.2081	0.2028	0.0003	0.0027	21.2173
2021-08-20 14:29:43	3500	0.2079	0.2028	0.0003	0.0027	20.3303
2021-08-20 14:35:19	3500	0.2078	0.2027	0.0003	0.0027	20.3288
2021-08-20 14:41:31	3500	0.2077	0.2024	0.0003	0.0027	21.2108
2021-08-20 14:47:31	3500	0.2076	0.2024	0.0003	0.0027	20.7675
2021-08-20 14:53:25	3500	0.2075	0.2023	0.0003	0.0027	20.7659
2021-08-20 14:59:37	3500	0.2055	0.2023	0.0003	0.0027	11.9242
2021-08-20 15:05:37	3500	0.2074	0.2023	0.0003	0.0027	20.3228
2021-08-20 15:11:37	3500	0.2073	0.2023	0.0003	0.0027	19.8798
2021-08-20 15:17:19	3500	0.2074	0.2023	0.0003	0.0027	20.3228
2021-08-20 15:23:31	3500	0.2075	0.2023	0.0003	0.0027	20.7659
2021-08-20 15:29:25	3500	0.2075	0.2022	0.0003	0.0027	21.2076
2021-08-20 15:35:31	3500	0.2075	0.2022	0.0003	0.0027	21.2076
2021-08-20 15:41:31	3500	0.2073	0.2021	0.0003	0.0027	20.7628
2021-08-20 15:47:25	3500	0.2073	0.2019	0.0003	0.0027	21.6459
2021-08-20 15:53:25	3500	0.2072	0.2018	0.0003	0.0027	21.6442
2021-08-20 15:59:19	3500	0.2072	0.2017	0.0003	0.0027	22.0857
2021-08-20 16:05:25	3500	0.207	0.2015	0.0003	0.0027	22.0822
2021-08-20 16:11:25	3500	0.207	0.2016	0.0003	0.0027	21.6409
2021-08-20 16:17:25	3500	0.207	0.2019	0.0003	0.0027	20.3168
2021-08-20 16:23:19	3500	0.207	0.2018	0.0003	0.0027	20.7581
2021-08-20 16:29:19	3500	0.2072	0.2019	0.0003	0.0027	21.2027
2021-08-20 16:35:19	3500	0.2073	0.2021	0.0003	0.0027	20.7628
2021-08-20 16:41:13	3500	0.2074	0.2022	0.0003	0.0028	20.6728
2021-08-20 16:47:19	3500	0.2077	0.2023	0.0003	0.0027	21.6526
2021-08-20 16:53:19	3500	0.2075	0.2025	0.0003	0.0027	19.8826
2021-08-20 16:59:19	3500	0.2076	0.2028	0.0003	0.0027	19.0007
2021-08-20 17:05:01	3500	0.2077	0.2024	0.0003	0.0028	21.1191
2021-08-20 17:11:01	3500	0.2078	0.2025	0.0003	0.0028	21.1206
2021-08-20 17:17:07	3500	0.208	0.2025	0.0003	0.0028	22.0076
2021-08-20 17:22:55	3500	0.2079	0.2025	0.0003	0.0028	21.564
2021-08-20 17:29:07	3500	0.208	0.2027	0.0003	0.0028	21.1237
2021-08-20 17:34:37	3500	0.2081	0.2028	0.0003	0.0028	21.1253
2021-08-20 17:41:07	3500	0.2073	0.2019	0.0003	0.0028	21.5543
2021-08-20 17:47:01	3500	0.2066	0.2018	0.0003	0.0028	18.8962
2021-08-20 17:53:07	3500	0.2074	0.2023	0.0003	0.0028	20.2312
2021-08-20 17:59:07	3500	0.2079	0.2028	0.0003	0.0027	20.3303
2021-08-20 18:04:55	3500	0.2075	0.2023	0.0003	0.0028	20.6743
2021-08-20 18:10:01	3500	0.2065	0.2017	0.0003	0.0028	18.8949
2021-08-20 18:16:55	3500	0.207	0.2021	0.0003	0.0028	19.3427
2021-08-20 18:22:55	3500	0.2076	0.2023	0.0003	0.0032	20.7507
2021-08-20 18:28:55	3500	0.2081	0.2028	0.0003	0.0032	20.7574
2021-08-20 18:35:01	3500	0.2077	0.2023	0.0003	0.0032	21.1938
2021-08-20 18:40:55	3500	0.2067	0.2013	0.0003	0.0032	21.1799
2021-08-20 18:46:55	3500	0.207	0.2018	0.0003	0.0032	20.3013
2021-08-20 18:52:55	3500	0.2077	0.2024	0.0003	0.0032	20.752
2021-08-20 18:58:49	3500	0.2082	0.2028	0.0003	0.0032	21.2008
2021-08-20 19:04:55	3500	0.2086	0.2028	0.0003	0.0032	22.9754
2021-08-20 19:10:55	3500	0.2076	0.2022	0.0003	0.0033	21.1007
2021-08-20 19:16:37	3500	0.2065	0.2012	0.0003	0.0034	20.5538
2021-08-20 19:22:49	3500	0.2072	0.2017	0.0003	0.0034	21.4454
2021-08-20 19:28:31	3500	0.2077	0.2023	0.0003	0.0035	20.9185
2021-08-20 19:34:49	3500	0.2076	0.2019	0.0003	0.0035	22.2424
2021-08-20 19:40:49	3500	0.2067	0.2013	0.0003	0.0035	20.9063
2021-08-20 19:46:37	3500	0.2068	0.2015	0.0003	0.0036	20.375
2021-08-20 19:52:43	3500	0.2077	0.2022	0.0003	0.0036	21.2685
2021-08-20 19:58:44	3500	0.208	0.202	0.0003	0.0037	23.3899
2021-08-20 20:04:38	3500	0.2073	0.2013	0.0003	0.0037	23.3798
2021-08-20 20:10:38	3500	0.2066	0.2011	0.0003	0.0037	21.1639
2021-08-20 20:16:32	3500	0.2075	0.2017	0.0003	0.0037	22.4994
2021-08-20 20:22:20	3500	0.2079	0.2019	0.0003	0.0037	23.3884
2021-08-20 20:28:38	3500	0.2072	0.2011	0.0003	0.0038	23.7283
2021-08-20 20:34:14	3500	0.2067	0.2013	0.0003	0.0038	20.6327
2021-08-20 20:40:38	3500	0.2076	0.2018	0.0003	0.0038	22.409
2021-08-20 20:46:32	3500	0.2081	0.2023	0.0003	0.004	22.2315
2021-08-20 20:52:32	3500	0.2084	0.2022	0.0003	0.004	24.0036
2021-08-20 20:58:32	3500	0.2076	0.2013	0.0003	0.004	24.4341
2021-08-20 21:04:26	3500	0.2068	0.2011	0.0003	0.004	21.775
2021-08-20 21:10:32	3500	0.2076	0.2017	0.0003	0.0041	22.5756
2021-08-20 21:16:32	3500	0.2082	0.2023	0.0003	0.004	22.6747
2021-08-20 21:22:32	3500	0.2085	0.2023	0.0003	0.004	24.005
2021-08-20 21:28:20	3500	0.2077	0.2013	0.0003	0.0042	24.6938
2021-08-20 21:34:14	3500	0.2068	0.2008	0.0003	0.0042	22.9163
2021-08-20 21:40:26	3500	0.2075	0.2013	0.0003	0.0042	23.8077
2021-08-20 21:46:26	3500	0.2082	0.202	0.0003	0.0042	23.8167
2021-08-20 21:52:20	3500	0.2088	0.2023	0.0003	0.0043	25.0592
2021-08-20 21:58:26	3500	0.2081	0.202	0.0003	0.0042	23.3734
2021-08-20 22:04:08	3500	0.2072	0.2008	0.0003	0.0043	24.5954
2021-08-20 22:10:20	3500	0.2071	0.201	0.0003	0.0043	23.2698
2021-08-20 22:16:20	3500	0.2079	0.2016	0.0003	0.0043	24.1629
2021-08-20 22:22:08	3500	0.2086	0.2022	0.0003	0.0043	24.6141
2021-08-20 22:28:02	3500	0.2081	0.2018	0.0003	0.0043	24.1654
2021-08-20 22:34:20	3500	0.2073	0.2013	0.0003	0.0043	22.8306
2021-08-20 22:40:08	3500	0.2066	0.2003	0.0003	0.0043	24.1462
2021-08-20 22:46:02	3500	0.2059	0.1998	0.0003	0.0043	23.2558
2021-08-20 22:52:14	3500	0.2053	0.1991	0.0003	0.0045	23.5084
2021-08-20 22:58:14	3500	0.2049	0.1986	0.0003	0.0045	23.9441
2021-08-20 23:04:14	3500	0.2043	0.1981	0.0003	0.0047	23.3176
2021-08-20 23:09:56	3500	0.2046	0.1989	0.0003	0.0047	21.1204
2021-08-20 23:15:44	3500	0.2061	0.1995	0.0003	0.0049	24.9172
2021-08-20 23:21:50	3500	0.206	0.1995	0.0003	0.005	24.3845
2021-08-20 23:28:08	3500	0.2057	0.1992	0.0003	0.005	24.3815
2021-08-20 23:33:50	3500	0.2053	0.1985	0.0003	0.0052	25.5179
2021-08-20 23:40:08	3500	0.2048	0.1978	0.0003	0.0054	26.2127
2021-08-20 23:46:08	3500	0.2043	0.1973	0.0003	0.0058	25.848
2021-08-20 23:52:02	3500	0.205	0.1978	0.0003	0.0058	26.7343
2021-08-20 23:58:02	3500	0.2062	0.1988	0.0003	0.0056	27.8093
2021-08-21 00:04:02	3500	0.2061	0.1987	0.0003	0.0056	27.8081
2021-08-21 00:09:56	3500	0.2057	0.1985	0.0003	0.0056	26.9222
2021-08-21 00:16:02	3500	0.2052	0.1978	0.0003	0.006	27.4362
2021-08-21 00:21:56	3500	0.2047	0.1969	0.0003	0.0061	29.1017
2021-08-21 00:27:26	3500	0.2043	0.1963	0.0003	0.0064	29.7074
2021-08-21 00:33:44	3500	0.2045	0.1971	0.0003	0.0063	27.1596
2021-08-21 00:39:56	3500	0.2058	0.1982	0.0003	0.0061	28.2325
2021-08-21 00:45:56	3500	0.206	0.1982	0.0003	0.0061	29.1161
2021-08-21 00:51:56	3500	0.2056	0.1977	0.0003	0.0065	29.1899
2021-08-21 00:57:50	3500	0.2051	0.1968	0.0003	0.0068	30.6755
2021-08-21 01:03:56	3500	0.2047	0.1969	0.0003	0.0072	28.1108
2021-08-21 01:09:50	3500	0.2043	0.1954	0.0003	0.0073	32.8574
2021-08-21 01:15:50	3500	0.204	0.1955	0.0003	0.0073	31.0955
2021-08-21 01:21:50	3500	0.2052	0.1969	0.0003	0.0069	30.5862
2021-08-21 01:27:50	3500	0.2056	0.1977	0.0003	0.0068	28.9182
2021-08-21 01:33:44	3500	0.2057	0.1975	0.0003	0.0065	30.5128
2021-08-21 01:39:44	3500	0.2052	0.1971	0.0003	0.0066	29.9765
2021-08-21 01:45:38	3500	0.2048	0.1965	0.0003	0.0066	30.8528
2021-08-21 01:51:38	3500	0.2043	0.1963	0.0003	0.0065	29.6176
2021-08-21 01:57:38	3500	0.2039	0.1958	0.0003	0.0065	30.0532
2021-08-21 02:03:38	3500	0.2039	0.1963	0.0003	0.0065	27.855
2021-08-21 02:09:38	3500	0.2053	0.1975	0.0003	0.0063	28.9275
2021-08-21 02:15:38	3500	0.2058	0.1979	0.0003	0.0061	29.5546
2021-08-21 02:21:32	3500	0.2054	0.1976	0.0003	0.0061	29.1095
2021-08-21 02:27:38	3500	0.205	0.1973	0.0003	0.0061	28.6648
2021-08-21 02:33:38	3500	0.2046	0.197	0.0003	0.006	28.3106
2021-08-21 02:39:26	3500	0.2042	0.1964	0.0003	0.0061	29.0962
2021-08-21 02:45:26	3500	0.2038	0.1961	0.0003	0.0061	28.6522
2021-08-21 02:51:32	3500	0.2034	0.1962	0.0003	0.0061	26.4511
2021-08-21 02:57:32	3500	0.2047	0.1972	0.0003	0.0063	27.6013
2021-08-21 03:03:26	3500	0.2065	0.1991	0.0003	0.0059	27.5395
2021-08-21 03:09:32	3500	0.2075	0.1998	0.0003	0.0059	28.8744
2021-08-21 03:15:32	3500	0.2072	0.1998	0.0003	0.0058	27.638
2021-08-21 03:21:26	3500	0.2065	0.1989	0.0003	0.0059	28.4217
2021-08-21 03:27:20	3500	0.2058	0.1983	0.0003	0.0058	28.0639
2021-08-21 03:33:26	3500	0.2051	0.1976	0.0003	0.0058	28.0561
2021-08-21 03:39:14	3500	0.2047	0.1973	0.0003	0.0058	27.6116
2021-08-21 03:45:26	3500	0.2042	0.1969	0.0003	0.0057	27.2564
2021-08-21 03:51:02	3500	0.2038	0.1966	0.0003	0.0058	26.723
2021-08-21 03:57:20	3500	0.2035	0.1963	0.0003	0.0056	26.899
2021-08-21 04:03:14	3500	0.2032	0.1962	0.0003	0.0056	26.0174
2021-08-21 04:09:20	3500	0.2043	0.1974	0.0003	0.0056	25.5878
2021-08-21 04:15:20	3500	0.2054	0.1984	0.0003	0.0056	26.038
2021-08-21 04:21:20	3500	0.2058	0.1989	0.0003	0.0055	25.6918
2021-08-21 04:27:08	3500	0.2056	0.1987	0.0003	0.0055	25.6899
2021-08-21 04:33:02	3500	0.2053	0.1983	0.0003	0.0055	26.1275
2021-08-21 04:39:08	3500	0.2049	0.1979	0.0003	0.0055	26.1235
2021-08-21 04:45:14	3500	0.2043	0.1973	0.0003	0.0055	26.1176
2021-08-21 04:51:14	3500	0.204	0.197	0.0003	0.0055	26.1146
2021-08-21 04:57:08	3500	0.2036	0.1967	0.0003	0.0055	25.6711
2021-08-21 05:03:08	3500	0.2033	0.1965	0.0003	0.0055	25.229
2021-08-21 05:09:08	3500	0.2032	0.1964	0.0003	0.0054	25.3174
2021-08-21 05:15:08	3500	0.2031	0.1963	0.0003	0.0054	25.3164
2021-08-21 05:21:02	3500	0.2038	0.1975	0.0003	0.0054	23.1251
2021-08-21 05:27:08	3500	0.2051	0.1986	0.0003	0.0052	24.1949
2021-08-21 05:33:02	3500	0.2052	0.1984	0.0003	0.0054	25.3362
2021-08-21 05:39:02	3500	0.205	0.1983	0.0003	0.0054	24.894
2021-08-21 05:45:02	3500	0.2047	0.198	0.0003	0.0052	25.0715
2021-08-21 05:51:02	3500	0.2043	0.1977	0.0003	0.0052	24.6277
2021-08-21 05:57:02	3500	0.2041	0.1973	0.0003	0.0052	25.5053
2021-08-21 06:03:02	3500	0.2038	0.1972	0.0003	0.0052	24.623
2021-08-21 06:09:02	3500	0.2035	0.1973	0.0003	0.0051	22.9519
2021-08-21 06:14:44	3500	0.2033	0.1967	0.0003	0.0052	24.6183
2021-08-21 06:20:50	3500	0.2032	0.1965	0.0003	0.0052	25.0566
2021-08-21 06:26:50	3500	0.2035	0.1975	0.0003	0.005	22.1625
2021-08-21 06:32:56	3500	0.205	0.1987	0.0003	0.005	23.494
2021-08-21 06:38:50	3500	0.2057	0.1992	0.0003	0.005	24.3815
2021-08-21 06:44:50	3500	0.2056	0.199	0.0003	0.005	24.8211
2021-08-21 06:50:26	3500	0.2053	0.1989	0.0003	0.0051	23.8467
2021-08-21 06:56:38	3500	0.2049	0.1983	0.0003	0.0051	24.7235
2021-08-21 07:02:50	3500	0.2045	0.1979	0.0003	0.005	24.8095
2021-08-21 07:08:50	3500	0.2042	0.1975	0.0003	0.005	25.2462
2021-08-21 07:14:44	3500	0.2037	0.1973	0.0003	0.0049	24.0116
2021-08-21 07:20:44	3500	0.2035	0.197	0.0003	0.005	24.3596
2021-08-21 07:26:44	3500	0.2033	0.1974	0.0003	0.0049	21.8111
2021-08-21 07:32:44	3500	0.205	0.1989	0.0003	0.0047	22.8843
2021-08-21 07:38:44	3500	0.2061	0.1994	0.0003	0.0049	25.3581
2021-08-21 07:44:44	3500	0.206	0.1995	0.0003	0.0047	24.6569
2021-08-21 07:50:44	3500	0.2055	0.1992	0.0003	0.0047	23.77
2021-08-21 07:56:38	3500	0.2049	0.1984	0.0003	0.0047	24.6441
2021-08-21 08:02:26	3500	0.2043	0.1975	0.0003	0.0051	25.5973
2021-08-21 08:08:26	3500	0.2038	0.1972	0.0003	0.005	24.8022
2021-08-21 08:14:26	3500	0.2044	0.1982	0.0003	0.0049	23.1387
2021-08-21 08:20:38	3500	0.2058	0.1993	0.0003	0.0049	24.4732
2021-08-21 08:26:38	3500	0.2062	0.1998	0.0003	0.0047	24.2183
2021-08-21 08:32:26	3500	0.2059	0.1993	0.0003	0.0047	25.0965
2021-08-21 08:38:32	3500	0.2051	0.1985	0.0003	0.0046	25.1771
2021-08-21 08:44:32	3500	0.2045	0.198	0.0003	0.0046	24.7294
2021-08-21 08:50:26	3500	0.2039	0.1975	0.0003	0.0046	24.2825
2021-08-21 08:56:32	3500	0.2048	0.1987	0.0003	0.0045	23.0627
2021-08-21 09:02:20	3500	0.2059	0.1994	0.0003	0.0045	24.8373
2021-08-21 09:08:26	3500	0.206	0.1994	0.0003	0.0045	25.2793
2021-08-21 09:14:26	3500	0.2054	0.1991	0.0003	0.0042	24.2214
2021-08-21 09:20:26	3500	0.2047	0.1983	0.0003	0.0043	24.5621
2021-08-21 09:26:26	3500	0.2041	0.198	0.0003	0.0043	23.2348
2021-08-21 09:32:14	3500	0.2051	0.1991	0.0003	0.0042	22.8964
2021-08-21 09:38:20	3500	0.2061	0.1998	0.0003	0.0043	24.1398
2021-08-21 09:44:14	3500	0.2061	0.1995	0.0003	0.0043	25.4624
2021-08-21 09:49:50	3500	0.2052	0.1993	0.0003	0.0041	22.5476
2021-08-21 09:56:14	3500	0.2046	0.1983	0.0003	0.0042	24.2107
2021-08-21 10:02:20	3500	0.2044	0.1986	0.0003	0.0042	22.0085
2021-08-21 10:08:14	3500	0.2056	0.1993	0.0003	0.0042	24.224
2021-08-21 10:14:14	3500	0.1998	0.1998	0.0043	0.0043	0
2021-08-21 10:19:50	3500	0.2059	0.1995	0.0003	0.0042	24.6688
2021-08-21 10:26:02	3500	0.2051	0.1989	0.0003	0.0042	23.7771
2021-08-21 10:31:50	3500	0.2043	0.1983	0.0003	0.0041	22.977
2021-08-21 10:38:14	3500	0.2048	0.1989	0.0003	0.0042	22.4528
2021-08-21 10:44:08	3500	0.2059	0.1996	0.0003	0.0042	24.228
2021-08-21 10:49:56	3500	0.2065	0.2002	0.0003	0.0042	24.236
2021-08-21 10:55:56	3500	0.2061	0.1997	0.0003	0.0041	24.7624
2021-08-21 11:02:08	3500	0.2052	0.1989	0.0003	0.0041	24.3091
2021-08-21 11:07:56	3500	0.2042	0.1982	0.0003	0.0041	22.9758
2021-08-21 11:13:56	3500	0.2047	0.1987	0.0003	0.0041	22.9819
2021-08-21 11:20:02	3500	0.2059	0.1997	0.0003	0.0041	23.878
2021-08-21 11:26:02	3500	0.2066	0.2	0.0003	0.0041	25.6519
2021-08-21 11:32:02	3500	0.2059	0.1993	0.0003	0.0041	25.641
2021-08-21 11:38:02	3500	0.2049	0.1987	0.0003	0.004	23.9549
2021-08-21 11:44:02	3500	0.2041	0.1983	0.0003	0.0041	22.0951
2021-08-21 11:50:02	3500	0.2051	0.1993	0.0003	0.004	22.1964
2021-08-21 11:56:02	3500	0.2062	0.2002	0.0003	0.004	23.0911
2021-08-21 12:01:56	3500	0.2066	0.2	0.0003	0.0041	25.6519
2021-08-21 12:07:44	3500	0.2058	0.1993	0.0003	0.0041	25.1988
2021-08-21 12:13:56	3500	0.2047	0.1983	0.0003	0.004	24.8323
2021-08-21 12:19:56	3500	0.2047	0.1988	0.0003	0.0038	22.8121
2021-08-21 12:25:50	3500	0.2057	0.1995	0.0003	0.004	23.966
2021-08-21 12:31:38	3500	0.2062	0.2002	0.0003	0.004	23.0911
2021-08-21 12:37:38	3500	0.2067	0.2	0.0003	0.004	26.1859
2021-08-21 12:43:32	3500	0.2058	0.1993	0.0003	0.004	25.2895
2021-08-21 12:49:50	3500	0.2046	0.1983	0.0003	0.0038	24.5708
2021-08-21 12:55:44	3500	0.2044	0.1986	0.0003	0.0038	22.3681
2021-08-21 13:01:44	3500	0.2054	0.1993	0.0003	0.0038	23.7023
2021-08-21 13:07:44	3500	0.2061	0.2	0.0003	0.004	23.5307
2021-08-21 13:13:44	3500	0.2069	0.2002	0.0003	0.004	26.1892
2021-08-21 13:19:32	3500	0.206	0.1994	0.0003	0.004	25.7334
2021-08-21 13:25:44	3500	0.2048	0.1983	0.0003	0.0038	25.4542
13:31:50	3500	0.2044	0.1983	0.0003	0.0038	23.6879
13:37:32	3500	0.2044	0.1983	0.0003	0.0038	23.6879
13:43:20	3500	0.2044	0.1983	0.0003	0.0038	23.6879
13:49:50	3500	0.2044	0.1983	0.0003	0.0038	23.6879
						5830.3
					total O2 consumption	34981.8
					DEE（kj/day）	703.134

[truncated: 18 more sheets: MP7-4, MP2-1, MP2-2, MP2-3, MP5-1, MP5-2, MP5-3, MP5-4, MP4-1, MP4-2, MP4-3, MP4-4, MP6-1, MP6-2, MP6-3, MP6-4, MP8-1, MP8-2]
