# Supplementary material for: Energy budgets of captive Chinese pangolins (Manis pentadactyla)
Source: Conserv Physiol. 2023 Jul 13;11(1):coad049. doi: 10.1093/conphys/coad049 (PMC10348091; doi:10.1093/conphys/coad049)
Supplement: Web_Material_coad049 [file web_material_coad049.zip › RMR regression data.xlsx]

## Sheet: 拟合曲线数据（含食蚁动物）
order	species	Body mass（g）	RMR(ml O2/g·h）	RMR ml/kg*h	lnBM	lnRMR	expection lnRMR	expection RMR	ratio
Carnivora	suricatta suricata	850	0.365	365	6.74524	5.8999	6.16974	478.062	0.763499
	martes americana	900	0.661	661	6.80239	6.49375	6.15185	469.586	1.40762
	Canis latrans	10300	0.438	438	9.2399	6.08222	5.38891	218.965	2.00032
	Alopex lagopus	4100	0.443	443	8.31874	6.09357	5.67723	292.14	1.5164
	Vulpes zerda	1106	0.358	358	7.00851	5.88053	6.08734	440.248	0.813178
	Canis lupus	4100	0.443	443	8.31874	6.09357	5.67723	292.14	1.5164
	Vulpes nasua	3850	0.263	263	8.25583	5.57215	5.69693	297.95	0.882698
	Potos flavus	2215	0.338	338	7.70301	5.82305	5.86996	354.234	0.954171
	Mustela ermicana	900	0.661	661	6.80239	6.49375	6.15185	469.586	1.40762
	Taxidea taxus	9000	0.3	300	9.10498	5.70378	5.43114	228.41	1.31343
	Enhydra lutris	18000	0.67	670	9.79813	6.50728	5.21419	183.862	3.64403
	Genetta tigrina	1698	0.44	440	7.43721	6.08677	5.95315	384.966	1.14296
	Herpestes auropunctatus	611	0.66	660	6.4151	6.49224	6.27307	530.105	1.24504
	Herpestes sanguineus	500	0.76	760	6.21461	6.63332	6.33583	564.436	1.34648
	Phoca groenlandica	150000	0.2	200	11.9184	5.29832	4.55054	94.6839	2.11229
Lagomorpha	brachylagus idahoensis	432	0.89	890	6.06843	6.79122	6.38158	590.862	1.50627
	sylvilagus audubonii	672.4	0.650996	650.996	6.51085	6.4785	6.2431	514.452	1.26542
	ochotona princeps	109	1.53	1530	4.69135	7.33302	6.81261	909.239	1.68273
	antechinomys laniger	27.4	0.979927	979.927	3.31054	6.88748	7.2448	1400.8	0.699547
	antechinus flavipes	46.5	0.970108	970.108	3.83945	6.87741	7.07925	1187.08	0.817222
	antechinus stuartii	28.2	1.2	1200	3.33932	7.09008	7.23579	1388.24	0.864404
	dasyuroides byrnei	118.2	0.7	700	4.77238	6.55108	6.78725	886.469	0.78965
	dasyurus hallucatus	584.4	0.509993	509.993	6.37059	6.2344	6.28701	537.542	0.948751
	dasyurus viverrinus	909.9	0.450005	450.005	6.81333	6.10926	6.14843	467.98	0.961591
	ningaui yvonneae	11.6	1.35	1350	2.45101	7.20786	7.51384	1833.23	0.736405
	phasogale tapoatafa	157.2	0.809987	809.987	5.05752	6.69702	6.698	810.78	0.999022
	planigale gilesi	8.9	1.43034	1430.34	2.18605	7.26567	7.59677	1991.74	0.718133
	planigale ingrami	7.1	1.59014	1590.14	1.96009	7.37158	7.66749	2137.71	0.743853
	sminthopsis crassicaudata	17.7	1.25028	1250.28	2.87356	7.13112	7.38157	1606.12	0.778451
	sminthopsis macroura	22	1.07	1070	3.09104	6.97541	7.3135	1500.43	0.713131
	sminthopsis murina	12.9	1.58992	1589.92	2.55723	7.37144	7.48059	1773.28	0.896598
Didelphimorphia	caluromys derbianus	357	0.57	570	5.87774	6.34564	6.44127	627.202	0.908798
	chironectes minimus	946	0.58	580	6.85224	6.36303	6.13625	462.316	1.25455
	lutreolina crassicaudata	812	0.5	500	6.6995	6.21461	6.18406	484.955	1.03102
	marmosa robinsoni	122	0.8	800	4.80402	6.68461	6.77734	877.732	0.91144
	metachirus nudicaudatas	336	0.61	610	5.81711	6.41346	6.46024	639.217	0.954292
	monodelphis brevicaudata	111	0.68	680	4.70953	6.52209	6.80692	904.079	0.752146
	monodelphis domestica	104	0.57	570	4.64439	6.34564	6.82731	922.701	0.617751
	philander opossum	751	0.45	450	6.62141	6.10925	6.2085	496.955	0.905514
	burramys parvus	44.3	0.830023	830.023	3.79098	6.72145	7.09442	1205.23	0.688687
	gymnobelideus leadbeateri	166	0.62	620	5.11199	6.42972	6.68095	797.074	0.777845
	petaurus breviceps	132.2	0.740015	740.015	4.88432	6.60667	6.75221	855.948	0.864557
	cercartetus concinnus	18.6	1.2	1200	2.92316	7.09008	7.36605	1581.38	0.758833
	cercartetus lepidus	12.6	1.48968	1489.68	2.5337	7.30632	7.48795	1786.39	0.833906
	cercartetus nanus	60	0.86	860	4.09434	6.75693	6.99947	1096.05	0.784634
	pseudocheirus pereginus	835	0.471006	471.006	6.72743	6.15487	6.17531	480.734	0.979764
	tarsipes rastratus	10	2.9	2900	2.30259	7.97247	7.56029	1920.4	1.5101
Marsupialia	Marmosa microtarsus	13	1.436	1436	2.56495	7.26962	7.47817	1769	0.811757
	Monodelphis brevicaudata	75.5	0.8	800	4.32413	6.68461	6.92755	1019.99	0.784323
	Didelphis marsupialis	1329	0.46	460	7.19218	6.13123	6.02985	415.651	1.1067
	Philander opossum	751	0.45	450	6.62141	6.10925	6.2085	496.955	0.905514
	Planigale maculata	10.8	1.135	1135	2.37955	7.03439	7.5362	1874.7	0.605431
	Antechinus stuartii	27.9	1.278	1278	3.32863	7.15305	7.23914	1392.9	0.917513
	Trichosurus vulpecula	1982	0.315	315	7.59186	5.75257	5.90475	366.775	0.858838
	Cercartetus nanus	70	0.86	860	4.2485	6.75693	6.95122	1044.42	0.82342
	Potorous tridactylus	1035	0.455	455	6.94216	6.1203	6.1081	449.486	1.01227
	Phalanger maculatus	4250	0.24	240	8.35467	5.48064	5.66599	288.873	0.830815
Chiroptera	Rousettus aegyptiacus	138	0.674	674	4.92725	6.51323	6.73877	844.521	0.798086
	Pteropus poliocephalus	598	0.53	530	6.39359	6.27288	6.27981	533.685	0.993095
	Pteropus scapulatus	362	0.67	670	5.89164	6.50728	6.43692	624.478	1.0729
	Dobsonia minor	87	1.26	1260	4.46591	7.13887	6.88317	975.715	1.29136
	Macroderma gigas	148	0.94	940	4.99721	6.84588	6.71687	826.229	1.1377
	Tonatia bidens	27.4	2.01	2010	3.31054	7.60589	7.2448	1400.8	1.43489
	Phyllostomus discolor	33.5	1.43	1430	3.51155	7.26543	7.18189	1315.39	1.08713
	Leptonycteris sanborni	22	1.66	1660	3.09104	7.41457	7.3135	1500.43	1.10635
	Sturnira lilium	21.4	2.005	2005	3.06339	7.6034	7.32216	1513.47	1.32477
	Vampyrops lineatus	21.9	1.545	1545	3.08649	7.34278	7.31493	1502.57	1.02824
	Artibeus concolor	19.7	2.02	2020	2.98062	7.61085	7.34807	1553.19	1.30055
	Eumops perotis	56	0.71	710	4.02535	6.56526	7.02106	1119.98	0.633941
	Phyllostomus hastatus	95.6	0.895	895	4.56017	6.79682	6.85367	947.347	0.944743
Primates	Cheirogaleus medius	300	0.65	650	5.70378	6.47697	6.49572	662.298	0.981431
	Perodicticus potto	932.5	0.373	373	6.83787	5.92158	6.14075	464.4	0.803186
	Galago elegantulus	63.8	0.931	931	4.15575	6.83626	6.98025	1075.19	0.865896
	Cebuella pygmaea	116.8	1.005	1005	4.76046	6.91274	6.79098	889.781	1.12949
	Aotus trivirgatus	1020	0.445	445	6.92756	6.09807	6.11267	451.545	0.985506
	Alouatta pelliata	4670	0.44	440	8.44891	6.08677	5.63649	280.476	1.56876
Artiodactyla	Tayassu tajacu	20200	0.29	290	9.91344	5.66988	5.17809	177.344	1.63524
	Lama glama	115000	0.23	230	11.6527	5.43808	4.63371	102.895	2.23529
	Tragulus javanicus	1618	0.539	539	7.38895	6.28972	5.96826	390.825	1.37913
	Madoque kirki	4290	0.5	500	8.36404	6.21461	5.66305	288.027	1.73595
Rodentia	Aplodontia rufa	793	0.523	523	6.67582	6.25958	6.19147	488.562	1.07049
	Funisciurus anerythrus	63	1.653	1653	4.14313	7.41035	6.9842	1079.44	1.53135
	Heliosiurus rufobrachium	230	0.58	580	5.43808	6.36303	6.57888	719.734	0.805854
	Cyncmys ludovicianus	1112.3	0.38	380	7.01419	5.94017	6.08556	439.466	0.864686
	Spermophilus armatus	307	0.62	620	5.72685	6.42972	6.4885	657.534	0.942917
	Ammospermophilus leucurus	95.7	0.981	981	4.56122	6.88857	6.85334	947.037	1.03586
	Tamias merriaml	75	1.05	1050	4.31749	6.95655	6.92963	1022.11	1.02728
	Peromuscus crinitus	16.1	1.535	1535	2.77882	7.33629	7.41123	1654.46	0.927796
	Akadon azarae	23.5	1.7	1700	3.157	7.43838	7.29286	1469.77	1.15665
	Sigmodon hispidus	139.3	1.654	1654	4.93663	7.41095	6.73583	842.046	1.96426
	Spalax leucodon	151.9	0.841	841	5.02322	6.73459	6.70873	819.53	1.0262
	Pedetes capensis	2300	0.345	345	7.74066	5.84354	5.85817	350.084	0.985479
	Isthmomys pirrensis	137.9	0.88	880	4.92653	6.77992	6.739	844.713	1.04177
	Megadontamys thomasi	110.8	1.12	1120	4.70773	7.02108	6.80748	904.59	1.23813
	Sigmodon alleni	137.8	1.475	1475	4.9258	7.29641	6.73922	844.904	1.74576
	Ondatra zibethicus	869	0.8	800	6.76734	6.68461	6.16282	474.766	1.68504
	Hydromys chrysogaster	900	0.587	587	6.80239	6.37502	6.15185	469.586	1.25004
	Erethizon dorsatum	5530	0.43	430	8.61794	6.06379	5.58358	266.023	1.6164
	Coendou prehensilis	3280	0.282	282	8.0956	5.64191	5.74708	313.274	0.900171
	Agouti paca	9156	0.3	300	9.12216	5.70378	5.42576	227.184	1.32051
	Capromys opimus	490	0.45	450	6.19441	6.10925	6.34215	568.017	0.79223
	Proechimys semispinosus	381.5	1.02	1020	5.94411	6.92756	6.42049	614.306	1.66041
	Heliophobius argenteocinereus	88	0.85	850	4.47734	6.74524	6.87959	972.231	0.874278
Insectivora	blarina brevicauda	22.1	3.21991	3219.91	3.09558	8.07711	7.31208	1498.3	2.14905
	crocidura crossei	9.5	2.2	2200	2.25129	7.69621	7.57635	1951.48	1.12735
	crocidura hildegardeae	11.5	2.6	2600	2.44235	7.86327	7.51655	1838.21	1.41442
	crocidura leucodon	11.7	2.55043	2550.43	2.45959	7.84402	7.51115	1828.31	1.39496
	crocidura luna	12.8	2.1	2100	2.54945	7.64969	7.48302	1777.61	1.18136
	crocidura olivieri	38.3	1.5	1500	3.64545	7.31322	7.13997	1261.4	1.18916
	crocidura poenis	16.9	1.8	1800	2.82731	7.49554	7.39605	1629.54	1.10461
	crocidura russula	9.6	2.45	2450	2.26176	7.80384	7.57307	1945.1	1.25958
	crocidura suaveolens	6.8	2.9	2900	1.91692	7.97247	7.681	2166.79	1.33838
	crocidura viaria	15.3	1.5	1500	2.72785	7.31322	7.42718	1681.06	0.892292
	neomys fodiens	17.1	3.21988	3219.88	2.83908	8.0771	7.39237	1623.55	1.98324
	notiosorex crawfordi	4	3.27	3270	1.38629	8.09255	7.84709	2558.28	1.2782
	Echinops telfairi	116.4	1.15	1150	4.75703	7.04752	6.79205	890.737	1.29107
	Erinaceus albiventris	450	0.326	326	6.10925	5.7869	6.36881	583.361	0.558831
	Hemiechinus auritus	397	0.38	380	5.98394	5.94017	6.40803	606.696	0.626343
Edentata	Bradypus variegatus	3790	0.181	181	8.24012	5.1985	5.70184	299.418	0.604505
	Choloepus hoffmanni	4010	0.174	174	8.29655	5.15906	5.68418	294.177	0.591481
	Priodontes maximus	45190	0.0675754	67.5754	10.7186	4.21324	4.92607	137.837	0.490257
	Euphractus sexcinctus	8190	0.152206	152.206	9.01067	5.02523	5.46066	235.253	0.646989
	Chaetophractus villosus	4540	0.179499	179.499	8.42068	5.19017	5.64533	282.966	0.634348
	Dasypus novemcinctus	3320	0.242223	242.223	8.10772	5.48986	5.74328	312.088	0.776137
	Cabassous centralis	3810	0.181455	181.455	8.24538	5.20101	5.70019	298.926	0.607024
	Chaetophractus nationi	2150	0.262409	262.409	7.67322	5.5699	5.87928	357.552	0.733904
	Zaedyus pichiy	1740	0.231601	231.601	7.46164	5.44501	5.94551	382.033	0.606232
	Chaetophractus	1110	0.279145	279.145	7.01212	5.63173	6.08621	439.751	0.63478
	Tolypeutes matacus	1160	0.182192	182.192	7.05618	5.20506	6.07242	433.728	0.420062
	Vermilingua	30600	0.0857477	85.7477	10.3288	4.45141	5.0481	155.726	0.550631
	Tamandua tetradactyla	3500	0.255352	255.352	8.16052	5.54264	5.72676	306.972	0.83184
	Tamandua mexicana	4210	0.203779	203.779	8.34522	5.31704	5.66895	289.729	0.703344
Pholidota	Smutsia temminckii	11900	0.1236	123.6	9.38429	4.81705	5.34372	209.289	0.590571
	Manis tricuspis	2730	0.303756	303.756	7.91206	5.71622	5.80453	331.798	0.915485
	Manis javanica	4220	0.264413	264.413	8.34759	5.57751	5.6682	289.514	0.913297
	Manis crassicaudata	15910	0.0786889	78.6889	9.6747	4.3655	5.25282	191.104	0.411759
	Manis pentadactyla	5255	0.198481	198.481	8.56694	5.29069	5.59955	270.305	0.734287
