# Supplementary material for: Energy budgets of captive Chinese pangolins (Manis pentadactyla)
Source: Conserv Physiol. 2023 Jul 13;11(1):coad049. doi: 10.1093/conphys/coad049 (PMC10348091; doi:10.1093/conphys/coad049)
Supplement: Web_Material_coad049 [file web_material_coad049.zip › RMR sample data.xlsx]

## Sheet: MP1
Time	FiCO2	FeCO2	FiO2	FeO2	O2 Consumption	weight/g	RMR ml/g*min	RMR ml/kg*min
2022-11-25 09:58:17	0.0004	0.0047	0.1989	0.1962	8.05961	4737	0.00170142	1.70142
2022-11-25 10:04:23	0.0004	0.0047	0.2016	0.1965	18.557	4737	0.00391746	3.91746
2022-11-25 10:10:53	0.0004	0.0046	0.1985	0.1888	38.7175	4737	0.00817342	8.17342
2022-11-25 10:16:47	0.0004	0.0046	0.1972	0.1939	10.7762	4737	0.00227491	2.27491
2022-11-25 10:22:29	0.0004	0.0046	0.2009	0.1966	15.138	4737	0.00319569	3.19569
2022-11-25 10:28:29	0.0004	0.0045	0.2016	0.1905	45.0364	4737	0.00950736	9.50736
2022-11-25 10:34:41	0.0004	0.0046	0.2016	0.1955	23.0292	4737	0.00486155	4.86155
2022-11-25 10:40:47	0.0004	0.0046	0.2022	0.1972	18.2097	4737	0.00384413	3.84413
2022-11-25 10:46:29	0.0004	0.0046	0.2026	0.1965	23.0396	4737	0.00486375	4.86375
2022-11-25 10:52:41	0.0004	0.0046	0.2023	0.1965	21.7202	4737	0.00458522	4.58522
2022-11-25 10:58:11	0.0004	0.0046	0.2029	0.1968	23.0427	4737	0.00486442	4.86442
2022-11-25 11:04:23	0.0004	0.0045	0.2029	0.1962	25.7664	4737	0.00543939	5.43939
2022-11-25 11:10:23	0.0004	0.0045	0.2033	0.1976	21.379	4737	0.00451319	4.51319
2022-11-25 11:16:11	0.0004	0.0043	0.2026	0.1976	18.4782	4737	0.00390082	3.90082
2022-11-25 11:22:17	0.0004	0.0045	0.2026	0.1949	30.1514	4737	0.00636507	6.36507
2022-11-25 11:28:11	0.0004	0.0045	0.2011	0.1935	29.6836	4737	0.00626633	6.26633
2022-11-25 11:34:17	0.0004	0.0045	0.1996	0.1939	21.3465	4737	0.00450633	4.50633
2022-11-25 11:40:11	0.0004	0.0043	0.202	0.1968	19.3518	4737	0.00408523	4.08523
2022-11-25 11:46:11	0.0004	0.0043	0.2023	0.1899	50.9447	4737	0.0107546	10.7546
2022-11-25 11:51:53	0.0004	0.0043	0.201	0.1928	32.486	4737	0.00685794	6.85794
2022-11-25 11:56:59	0.0004	0.0043	0.2006	0.1962	15.8391	4737	0.00334371	3.34371
2022-11-25 12:04:29	0.0004	0.0043	0.202	0.1955	25.0535	4737	0.0052889	5.2889
2022-11-25 12:09:47	0.0004	0.0042	0.202	0.1965	20.7561	4737	0.00438171	4.38171
2022-11-25 12:14:53	0.0004	0.0042	0.201	0.1925	33.8882	4737	0.00715394	7.15394
2022-11-25 12:21:59	0.0004	0.0042	0.2013	0.1972	14.6146	4737	0.00308521	3.08521
2022-11-25 12:27:35	0.0004	0.0042	0.2016	0.1973	15.4919	4737	0.0032704	3.2704	3.20245
2022-11-25 12:33:47	0.0004	0.0043	0.2016	0.1973	15.4035	4737	0.00325174	3.25174
2022-11-25 12:39:23	0.0004	0.0042	0.2023	0.1949	29.0954	4737	0.00614216	6.14216
2022-11-25 12:45:35	0.0004	0.0042	0.202	0.1955	25.1421	4737	0.0053076	5.3076
2022-11-25 12:51:35	0.0004	0.0043	0.2016	0.1965	18.9105	4737	0.00399209	3.99209
2022-11-25 12:56:59	0.0004	0.0043	0.2016	0.1949	25.9245	4737	0.00547278	5.47278
2022-11-25 13:03:17	0.0004	0.0043	0.1999	0.1932	25.8985	4737	0.00546727	5.46727
2022-11-25 13:09:35	0.0004	0.0045	0.2	0.1935	24.85	4737	0.00524594	5.24594
2022-11-25 13:15:53	0.0004	0.0045	0.2016	0.1962	20.0489	4737	0.0042324	4.2324
2022-11-25 13:21:29	0.0004	0.0045	0.2003	0.1968	11.724	4737	0.00247499	2.47499
2022-11-25 13:27:11	0.0004	0.0045	0.2016	0.1959	21.364	4737	0.00451003	4.51003
2022-11-25 13:33:17	0.0004	0.0045	0.2013	0.1965	17.4175	4737	0.0036769	3.6769
2022-11-25 13:40:11	0.0003	0.0045	0.2006	0.1968	12.9487	4737	0.00273352	2.73352
2022-11-25 13:46:11	0.0003	0.0045	0.2016	0.1955	23.0292	4737	0.00486155	4.86155
2022-11-25 13:51:29	0.0004	0.0045	0.2016	0.1955	23.1175	4737	0.00488021	4.88021
2022-11-25 13:57:29	0.0004	0.0045	0.2013	0.1955	21.7996	4737	0.00460199	4.60199
2022-11-25 14:02:59	0.0004	0.0045	0.1972	0.1923	17.8378	4737	0.00376563	3.76563
2022-11-25 14:09:41	0.0003	0.0043	0.1972	0.1932	14	4737	0.00295546	2.95546
2022-11-25 14:15:23	0.0004	0.0043	0.1983	0.1935	17.5792	4737	0.00371103	3.71103
2022-11-25 14:21:53	0.0003	0.0043	0.1983	0.1905	30.5897	4737	0.00645762	6.45762
2022-11-25 14:27:29	0.0003	0.0043	0.1972	0.1945	8.33234	4737	0.00175899	1.75899
2022-11-25 14:33:05	0.0004	0.0043	0.2013	0.1959	20.2232	4737	0.0042692	4.2692
2022-11-25 14:40:05	0.0003	0.0043	0.1955	0.1928	8.34431	4737	0.00176152	1.76152
2022-11-25 14:45:23	0.0004	0.0043	0.1976	0.1939	12.7776	4737	0.00269741	2.69741
2022-11-25 14:50:35	0.0004	0.0043	0.1952	0.1925	8.43131	4737	0.00177988	1.77988
2022-11-25 14:57:17	0.0004	0.0043	0.1996	0.1955	14.5246	4737	0.00306619	3.06619
2022-11-25 15:03:11	0.0004	0.0045	0.1993	0.1934	22.2181	4737	0.00469033	4.69033
2022-11-25 15:09:29	0.0004	0.0045	0.1962	0.1925	12.6083	4737	0.00266166	2.66166
2022-11-25 15:15:29	0.0004	0.0046	0.202	0.196	22.5947	4737	0.00476984	4.76984
2022-11-25 15:21:35	0.0004	0.0046	0.2023	0.1945	30.4954	4737	0.00643771	6.43771
2022-11-25 15:27:47	0.0004	0.0046	0.2016	0.194	29.6048	4737	0.0062497	6.2497
2022-11-25 15:33:41	0.0004	0.0045	0.1962	0.1928	11.302	4737	0.00238589	2.38589
2022-11-25 15:38:59	0.0004	0.0045	0.2016	0.1922	37.584	4737	0.00793413	7.93413
2022-11-25 15:45:41	0.0003	0.0045	0.202	0.1949	27.4193	4737	0.00578833	5.78833
2022-11-25 15:50:53	0.0004	0.0045	0.2013	0.1916	38.8899	4737	0.00820981	8.20981
2022-11-25 15:57:17	0.0003	0.0043	0.1989	0.1935	20.1166	4737	0.00424669	4.24669
2022-11-25 16:02:53	0.0004	0.0043	0.1993	0.1945	17.5841	4737	0.00371207	3.71207
2022-11-25 16:09:23	0.0003	0.0043	0.2006	0.1972	11.373	4737	0.00240089	2.40089
2022-11-25 16:14:59	0.0004	0.0043	0.202	0.1966	20.2289	4737	0.00427041	4.27041
2022-11-25 16:21:17	0.0003	0.0043	0.201	0.1965	16.1902	4737	0.00341783	3.41783
2022-11-25 16:27:23	0.0003	0.0046	0.2	0.196	13.7375	4737	0.00290004	2.90004
2022-11-25 16:33:11	0.0003	0.0045	0.2003	0.1953	18.2013	4737	0.00384237	3.84237
2022-11-25 16:39:47	0.0003	0.0046	0.2002	0.1952	18.1133	4737	0.00382378	3.82378
2022-11-25 16:44:29	0.0003	0.0046	0.1985	0.1935	18.1068	4737	0.00382241	3.82241
2022-11-25 16:50:47	0.0004	0.0046	0.2003	0.1962	14.2623	4737	0.00301084	3.01084
2022-11-25 16:56:35	0.0003	0.0046	0.1996	0.1882	46.097	4737	0.00973126	9.73126
2022-11-25 17:02:59	0.0003	0.0047	0.1976	0.1928	17.1448	4737	0.00361933	3.61933
2022-11-25 17:09:17	0.0004	0.0047	0.201	0.1899	44.8372	4737	0.00946532	9.46532
2022-11-25 17:14:47	0.0004	0.0047	0.2	0.1922	30.3625	4737	0.00640965	6.40965
2022-11-25 17:21:23	0.0004	0.0049	0.1996	0.1955	14.0009	4737	0.00295564	2.95564
2022-11-25 17:27:17	0.0004	0.0049	0.2016	0.1895	49.0666	4737	0.0103582	10.3582
2022-11-25 17:32:41	0.0004	0.0055	0.1922	0.1872	17.4167	4737	0.00367674	3.67674
2022-11-25 17:39:05	0.0003	0.0055	0.1993	0.1932	22.1341	4737	0.00467259	4.67259
2022-11-25 17:44:53	0.0004	0.0055	0.2016	0.1935	31.0013	4737	0.0065445	6.5445
2022-11-25 17:50:29	0.0004	0.0055	0.1985	0.1949	11.2998	4737	0.00238543	2.38543
2022-11-25 17:57:41	0.0003	0.0052	0.2006	0.1942	23.7174	4737	0.00500685	5.00685
2022-11-25 18:03:05	0.0003	0.0052	0.2006	0.1945	22.4039	4737	0.00472956	4.72956
2022-11-25 18:08:23	0.0004	0.0054	0.2003	0.1951	18.3753	4737	0.00387911	3.87911
2022-11-25 18:14:29	0.0004	0.0052	0.2022	0.1955	25.1354	4737	0.00530619	5.30619
2022-11-25 18:20:59	0.0003	0.0052	0.2006	0.1925	31.1605	4737	0.00657811	6.57811
2022-11-25 18:27:11	0.0003	0.0051	0.1993	0.1875	47.3982	4737	0.010006	10.006
2022-11-25 18:32:11	0.0003	0.0051	0.1972	0.1932	13.3122	4737	0.00281026	2.81026
2022-11-25 18:38:11	0.0003	0.0052	0.2009	0.1942	25.0339	4737	0.00528475	5.28475
2022-11-25 18:44:53	0.0003	0.0051	0.2006	0.1952	19.427	4737	0.00410111	4.10111

## Sheet: MP2
Time	FiCO2	FeCO2	FiO2	FeO2	O2 Consumption	weight/g	RMR ml/g*min	RMR ml/kg*min
2022-11-22 09:39:24	0.0004	0.0061	0.205	0.1938	44.1638	6172	0.00715551	7.15551
2022-11-22 09:45:36	0.0004	0.0065	0.205	0.1906	57.8909	6172	0.0093796	9.3796
2022-11-22 09:51:06	0.0004	0.0063	0.205	0.1846	84.4865	6172	0.0136887	13.6887
2022-11-22 09:57:54	0.0004	0.0059	0.205	0.1967	31.577	6172	0.00511618	5.11618
2022-11-22 10:02:36	0.0004	0.0058	0.2048	0.1998	17.1394	6172	0.00277697	2.77697
2022-11-22 10:09:12	0.0004	0.0056	0.2048	0.1988	21.7211	6172	0.0035193	3.5193
2022-11-22 10:14:54	0.0004	0.0055	0.2049	0.1979	26.2137	6172	0.0042472	4.2472
2022-11-22 10:21:24	0.0004	0.0056	0.2047	0.2	15.9996	6172	0.00259228	2.59228
2022-11-22 10:27:42	0.0004	0.0059	0.205	0.1987	22.772	6172	0.00368957	3.68957
2022-11-22 10:32:48	0.0004	0.0058	0.205	0.1967	31.6673	6172	0.0051308	5.1308
2022-11-22 10:38:24	0.0004	0.0055	0.2053	0.1979	27.9796	6172	0.00453331	4.53331
2022-11-22 10:45:12	0.0004	0.0054	0.2051	0.1948	40.8363	6172	0.00661638	6.61638
2022-11-22 10:50:24	0.0004	0.0051	0.2051	0.1958	36.7041	6172	0.00594688	5.94688
2022-11-22 10:56:48	0.0004	0.0052	0.205	0.1994	20.322	6172	0.00329261	3.29261
2022-11-22 11:02:36	0.0003	0.005	0.2052	0.1995	20.8536	6172	0.00337875	3.37875
2022-11-22 11:08:54	0.0004	0.0049	0.2053	0.1992	22.7967	6172	0.00369357	3.69357
2022-11-22 11:14:30	0.0003	0.0049	0.2049	0.1997	18.7412	6172	0.00303648	3.03648
2022-11-22 11:20:48	0.0004	0.0047	0.2051	0.1989	23.4158	6172	0.00379388	3.79388
2022-11-22 11:27:18	0.0003	0.0046	0.2052	0.1984	26.0591	6172	0.00422214	4.22214
2022-11-22 11:33:48	0.0003	0.0045	0.2049	0.1998	18.6618	6172	0.00302362	3.02362
2022-11-22 11:38:42	0.0004	0.0042	0.205	0.1998	19.4635	6172	0.00315352	3.15352
2022-11-22 11:45:00	0.0003	0.0043	0.2052	0.1998	20.1651	6172	0.00326719	3.26719	3.21523
2022-11-22 11:50:54	0.0004	0.0042	0.2051	0.1998	19.9046	6172	0.00322498	3.22498
2022-11-22 11:57:06	0.0003	0.0043	0.2052	0.1997	20.6054	6172	0.00333853	3.33853
2022-11-22 12:02:36	0.0003	0.0045	0.2052	0.1993	22.1862	6172	0.00359465	3.59465
2022-11-22 12:08:42	0.0004	0.0045	0.2051	0.1997	20.074	6172	0.00325243	3.25243
2022-11-22 12:15:12	0.0003	0.0047	0.2051	0.1995	20.6837	6172	0.00335121	3.35121
2022-11-22 12:21:06	0.0003	0.0049	0.2053	0.1989	24.0275	6172	0.00389299	3.89299
2022-11-22 12:27:24	0.0003	0.0049	0.2052	0.1989	23.5862	6172	0.00382148	3.82148
2022-11-22 12:33:06	0.0003	0.0051	0.205	0.199	22.083	6172	0.00357794	3.57794
2022-11-22 12:38:36	0.0004	0.0049	0.205	0.2	17.9513	6172	0.0029085	2.9085
2022-11-22 12:45:36	0.0003	0.0049	0.2056	0.2	20.5058	6172	0.0033224	3.3224
2022-11-22 12:51:18	0.0003	0.0049	0.2056	0.198	29.3175	6172	0.00475008	4.75008
2022-11-22 12:57:18	0.0003	0.0049	0.2053	0.199	23.5871	6172	0.00382163	3.82163
2022-11-22 13:02:36	0.0003	0.0051	0.2051	0.1987	23.8449	6172	0.0038634	3.8634
2022-11-22 13:09:30	0.0003	0.005	0.2052	0.1989	23.4958	6172	0.00380684	3.80684
2022-11-22 13:14:24	0.0003	0.005	0.2049	0.1987	23.0529	6172	0.00373508	3.73508
2022-11-22 13:21:18	0.0003	0.005	0.205	0.199	22.1733	6172	0.00359256	3.59256
2022-11-22 13:26:48	0.0003	0.005	0.205	0.198	26.5758	6172	0.00430586	4.30586
2022-11-22 13:32:54	0.0003	0.005	0.2051	0.197	31.4204	6172	0.0050908	5.0908
2022-11-22 13:39:30	0.0003	0.005	0.2051	0.1993	21.2934	6172	0.00345	3.45
2022-11-22 13:44:42	0.0003	0.0051	0.2048	0.1994	19.4408	6172	0.00314985	3.14985
2022-11-22 13:50:06	0.0003	0.0051	0.2049	0.1996	19.001	6172	0.00307858	3.07858
2022-11-22 13:56:12	0.0003	0.0051	0.2048	0.1989	21.6415	6172	0.00350641	3.50641
2022-11-22 14:03:12	0.0003	0.0051	0.205	0.1979	26.9258	6172	0.00436257	4.36257
2022-11-22 14:08:12	0.0003	0.005	0.2046	0.1985	22.6104	6172	0.00366339	3.66339
2022-11-22 14:14:54	0.0003	0.005	0.2047	0.1987	22.1711	6172	0.00359221	3.59221
2022-11-22 14:20:54	0.0003	0.0049	0.2047	0.1989	21.381	6172	0.0034642	3.4642
2022-11-22 14:26:42	0.0003	0.005	0.2042	0.1942	39.7599	6172	0.00644198	6.44198
2022-11-22 14:32:24	0.0003	0.005	0.2047	0.1995	18.6504	6172	0.00302178	3.02178
2022-11-22 14:39:00	0.0003	0.0049	0.2048	0.1987	22.7021	6172	0.00367824	3.67824
2022-11-22 14:44:42	0.0003	0.0047	0.205	0.1989	22.8843	6172	0.00370776	3.70776
2022-11-22 14:49:54	0.0003	0.0047	0.205	0.2004	16.2805	6172	0.0026378	2.6378
2022-11-22 14:56:54	0.0003	0.0049	0.205	0.1985	24.4648	6172	0.00396383	3.96383
2022-11-22 15:02:12	0.0003	0.0047	0.2049	0.1971	30.3667	6172	0.00492007	4.92007
2022-11-22 15:08:30	0.0003	0.0047	0.2048	0.197	30.3648	6172	0.00491976	4.91976
2022-11-22 15:14:48	0.0003	0.0047	0.2048	0.1961	34.3261	6172	0.00556158	5.56158
2022-11-22 15:20:30	0.0003	0.005	0.205	0.1984	24.8148	6172	0.00402054	4.02054
2022-11-22 15:26:24	0.0003	0.0049	0.2051	0.1983	25.7868	6172	0.00417802	4.17802
2022-11-22 15:33:06	0.0003	0.005	0.2055	0.1969	33.6306	6172	0.0054489	5.4489
2022-11-22 15:37:48	0.0003	0.0049	0.2061	0.2016	15.6591	6172	0.00253713	2.53713
2022-11-22 15:43:48	0.0003	0.0049	0.2054	0.2	19.6238	6172	0.00317949	3.17949
2022-11-22 15:50:36	0.0003	0.0047	0.2052	0.1998	19.8036	6172	0.00320862	3.20862
2022-11-22 15:56:18	0.0003	0.0047	0.205	0.1989	22.8843	6172	0.00370776	3.70776
2022-11-22 16:02:00	0.0003	0.0047	0.2048	0.1999	17.6007	6172	0.0028517	2.8517
2022-11-22 16:08:42	0.0003	0.0047	0.2048	0.1979	26.4035	6172	0.00427795	4.27795
2022-11-22 16:14:30	0.0003	0.0047	0.2047	0.1978	26.4021	6172	0.00427773	4.27773
2022-11-22 16:20:42	0.0003	0.0047	0.2048	0.1971	29.9246	6172	0.00484845	4.84845
2022-11-22 16:26:18	0.0003	0.0047	0.2053	0.1987	25.0892	6172	0.004065	4.065
2022-11-22 16:31:54	0.0003	0.0047	0.2049	0.1981	25.9647	6172	0.00420685	4.20685
2022-11-22 16:37:36	0.0003	0.0047	0.2047	0.1981	25.0819	6172	0.00406382	4.06382
2022-11-22 16:44:00	0.0003	0.0047	0.2055	0.2002	19.3648	6172	0.00313752	3.13752
2022-11-22 16:50:24	0.0003	0.0047	0.205	0.1987	23.7648	6172	0.00385042	3.85042
2022-11-22 16:55:42	0.0003	0.0047	0.2052	0.1982	26.8494	6172	0.0043502	4.3502
2022-11-22 17:01:54	0.0003	0.0046	0.2052	0.1968	33.1049	6172	0.00536372	5.36372
2022-11-22 17:07:54	0.0003	0.0047	0.2051	0.1994	21.124	6172	0.00342255	3.42255
2022-11-22 17:14:06	0.0003	0.0047	0.2053	0.1996	21.1254	6172	0.00342279	3.42279
2022-11-22 17:20:06	0.0003	0.0047	0.2053	0.1979	28.6125	6172	0.00463586	4.63586
2022-11-22 17:26:36	0.0003	0.0047	0.2052	0.1968	33.0145	6172	0.00534908	5.34908
2022-11-22 17:32:00	0.0003	0.0046	0.2054	0.1992	23.419	6172	0.00379439	3.79439
2022-11-22 17:37:42	0.0003	0.0047	0.2053	0.1964	35.2188	6172	0.00570622	5.70622
2022-11-22 17:43:12	0.0003	0.0049	0.205	0.1979	27.1063	6172	0.00439182	4.39182
2022-11-22 17:50:30	0.0003	0.0047	0.2048	0.1951	38.7275	6172	0.0062747	6.2747
2022-11-22 17:55:24	0.0003	0.0049	0.2048	0.1992	20.5014	6172	0.00332168	3.32168
2022-11-22 18:01:48	0.0003	0.0049	0.2047	0.1994	19.1806	6172	0.00310768	3.10768
2022-11-22 18:07:24	0.0003	0.0047	0.2047	0.1994	19.3608	6172	0.00313687	3.13687
2022-11-22 18:13:12	0.0003	0.0049	0.2049	0.1984	24.4637	6172	0.00396366	3.96366
2022-11-22 18:19:30	0.0003	0.0047	0.205	0.1993	21.1233	6172	0.00342244	3.42244
2022-11-22 18:25:30	0.0003	0.0049	0.2051	0.1983	25.7868	6172	0.00417802	4.17802
44887.8	0.0003	0.0049	0.2052	0.1978	28.4301	6172	0.00460631	4.60631
44887.8	0.0003	0.0049	0.2055	0.1989	24.9106	6172	0.00403606	4.03606
44887.8	0.0003	0.0047	0.2048	0.1982	25.0831	6172	0.00406401	4.06401
44887.8	0.0003	0.0049	0.2046	0.1997	17.4201	6172	0.00282244	2.82244
44887.8	0.0003	0.0047	0.2047	0.1984	23.7616	6172	0.00384991	3.84991
44887.8	0.0003	0.0047	0.2048	0.1973	29.0444	6172	0.00470583	4.70583
44887.8	0.0003	0.0047	0.205	0.199	22.444	6172	0.00363643	3.63643

## Sheet: MP3
Time	FiCO2	FeCO2	FiO2	FeO2	O2 Consumption	weight/g	RMR ml/g*min	RMR ml/kg*min
2022-11-28 09:56:37	0.0003	0.004	0.2028	0.1975	19.9746	3974	0.00502632	5.02632
2022-11-28 10:02:01	0.0004	0.0038	0.2018	0.1975	15.8464	3974	0.00398751	3.98751
2022-11-28 10:08:25	0.0003	0.0038	0.2026	0.1989	13.1279	3974	0.00330344	3.30344
2022-11-28 10:14:43	0.0003	0.0038	0.2022	0.1979	15.7597	3974	0.00396569	3.96569
2022-11-28 10:19:19	0.0003	0.004	0.2036	0.1999	12.95	3974	0.00325868	3.25868
2022-11-28 10:26:43	0.0003	0.004	0.2035	0.1998	12.95	3974	0.00325868	3.25868
2022-11-28 10:32:01	0.0003	0.004	0.2035	0.1999	12.5106	3974	0.00314811	3.14811
2022-11-28 10:38:19	0.0003	0.004	0.2071	0.2033	13.3914	3974	0.00336976	3.36976
2022-11-28 10:44:19	0.0003	0.004	0.2046	0.1989	21.7506	3974	0.00547323	5.47323
2022-11-28 10:50:25	0.0003	0.004	0.2043	0.2004	13.8297	3974	0.00348005	3.48005
2022-11-28 10:56:25	0.0003	0.004	0.2057	0.2008	18.2377	3974	0.00458925	4.58925
2022-11-28 11:02:01	0.0003	0.004	0.2054	0.2001	19.9976	3974	0.0050321	5.0321
2022-11-28 11:08:49	0.0003	0.004	0.2075	0.2008	26.1992	3974	0.00659266	6.59266
2022-11-28 11:14:13	0.0003	0.004	0.2068	0.2011	21.775	3974	0.00547937	5.47937
2022-11-28 11:19:49	0.0003	0.004	0.2058	0.2021	12.95	3974	0.00325868	3.25868
2022-11-28 11:25:49	0.0003	0.004	0.2026	0.199	12.5111	3974	0.00314823	3.14823	3.22933
2022-11-28 11:31:55	0.0003	0.0039	0.2028	0.1991	13.039	3974	0.00328109	3.28109
2022-11-28 11:38:13	0.0003	0.004	0.2019	0.1968	19.0896	3974	0.00480362	4.80362
2022-11-28 11:43:25	0.0003	0.0038	0.2051	0.199	23.698	3974	0.00596326	5.96326
2022-11-28 11:49:37	0.0003	0.004	0.2044	0.2015	9.43064	3974	0.00237309	2.37309
2022-11-28 11:55:43	0.0003	0.0038	0.2079	0.2015	25.064	3974	0.00630701	6.30701
2022-11-28 12:00:55	0.0003	0.004	0.2068	0.2019	18.245	3974	0.00459109	4.59109
2022-11-28 12:08:13	0.0003	0.004	0.2083	0.2023	23.118	3974	0.00581731	5.81731
2022-11-28 12:14:07	0.0003	0.0038	0.2097	0.2037	23.3217	3974	0.00586858	5.86858
2022-11-28 12:19:07	0.0003	0.004	0.2105	0.2047	22.2597	3974	0.00560133	5.60133
2022-11-28 12:26:13	0.0003	0.004	0.205	0.1984	25.7173	3974	0.00647139	6.47139
2022-11-28 12:31:01	0.0003	0.0038	0.2061	0.1992	27.2393	3974	0.00685438	6.85438
2022-11-28 12:37:25	0.0003	0.0038	0.2054	0.2013	14.8928	3974	0.00374757	3.74757
2022-11-28 12:43:55	0.0003	0.0038	0.2061	0.2002	22.8307	3974	0.00574501	5.74501
2022-11-28 12:49:49	0.0003	0.0038	0.2054	0.1998	21.4999	3974	0.00541015	5.41015
2022-11-28 12:55:19	0.0003	0.0038	0.2013	0.1974	14.0028	3974	0.00352362	3.52362
2022-11-28 13:01:43	0.0003	0.004	0.2016	0.1964	19.5257	3974	0.00491335	4.91335
2022-11-28 13:07:31	0.0003	0.004	0.203	0.1964	25.6853	3974	0.00646333	6.46333
2022-11-28 13:13:37	0.0003	0.0041	0.202	0.1943	30.4053	3974	0.00765105	7.65105
2022-11-28 13:19:55	0.0003	0.0041	0.2075	0.2026	18.158	3974	0.00456921	4.56921
2022-11-28 13:25:19	0.0003	0.0041	0.2078	0.2021	21.6943	3974	0.00545907	5.45907
2022-11-28 13:31:13	0.0003	0.004	0.2099	0.2054	16.4939	3974	0.00415044	4.15044
2022-11-28 13:36:43	0.0003	0.004	0.2113	0.2044	27.1506	3974	0.00683205	6.83205
2022-11-28 13:43:07	0.0003	0.0038	0.2099	0.2058	14.9079	3974	0.00375136	3.75136
2022-11-28 13:49:49	0.0003	0.0038	0.2017	0.1959	22.3339	3974	0.00562001	5.62001
2022-11-28 13:56:07	0.0003	0.004	0.205	0.2023	8.54748	3974	0.00215085	2.15085
2022-11-28 14:01:31	0.0003	0.0038	0.2065	0.2011	20.6306	3974	0.00519139	5.19139
2022-11-28 14:07:37	0.0003	0.0038	0.2082	0.2037	16.6703	3974	0.00419484	4.19484
2022-11-28 14:12:49	0.0003	0.0038	0.2096	0.2013	33.5051	3974	0.00843107	8.43107
2022-11-28 14:19:31	0.0003	0.0038	0.211	0.2048	24.2272	3974	0.00609642	6.09642
2022-11-28 14:25:01	0.0003	0.004	0.2096	0.2044	19.5922	3974	0.0049301	4.9301
2022-11-28 14:31:37	0.0003	0.0038	0.2096	0.2048	18.0066	3974	0.0045311	4.5311
2022-11-28 14:37:19	0.0003	0.0038	0.2096	0.2065	10.4787	3974	0.00263683	2.63683
2022-11-28 14:43:01	0.0003	0.0038	0.2111	0.2058	20.2358	3974	0.00509205	5.09205
2022-11-28 14:49:13	0.0003	0.0038	0.2096	0.2061	12.25	3974	0.00308254	3.08254
2022-11-28 14:54:55	0.0003	0.0042	0.2121	0.204	32.3072	3974	0.00812964	8.12964
2022-11-28 15:01:43	0.0003	0.0041	0.2099	0.2051	17.7298	3974	0.00446145	4.46145
2022-11-28 15:06:49	0.0003	0.0047	0.2113	0.2023	35.8133	3974	0.00901191	9.01191
2022-11-28 15:13:13	0.0003	0.0044	0.2054	0.2034	5.10006	3974	0.00128336	1.28336
2022-11-28 15:20:01	0.0003	0.0042	0.2127	0.2061	25.653	3974	0.00645522	6.45522
2022-11-28 15:25:37	0.0003	0.0045	0.2113	0.2051	23.5754	3974	0.0059324	5.9324
2022-11-28 15:30:55	0.0003	0.0042	0.2113	0.2044	26.963	3974	0.00678486	6.78486
2022-11-28 15:37:13	0.0003	0.0041	0.2072	0.1992	31.8419	3974	0.00801255	8.01255
2022-11-28 15:42:31	0.0003	0.0041	0.2089	0.2051	13.3	3974	0.00334675	3.34675
2022-11-28 15:49:25	0.0003	0.004	0.2117	0.2048	27.1578	3974	0.00683387	6.83387
2022-11-28 15:54:49	0.0003	0.004	0.2096	0.2051	16.4925	3974	0.0041501	4.1501
2022-11-28 16:00:13	0.0003	0.004	0.2117	0.2051	25.8258	3974	0.00649869	6.49869
2022-11-28 16:07:13	0.0003	0.004	0.2117	0.2061	21.3859	3974	0.00538145	5.38145
2022-11-28 16:13:01	0.0003	0.0041	0.2103	0.2017	34.5739	3974	0.00870003	8.70003
2022-11-28 16:19:19	0.0003	0.0041	0.2048	0.202	8.89859	3974	0.0022392	2.2392
2022-11-28 16:25:19	0.0003	0.0041	0.2099	0.2026	28.8044	3974	0.0072482	7.2482
2022-11-28 16:30:25	0.0003	0.004	0.2096	0.2034	24.0203	3974	0.00604437	6.04437
2022-11-28 16:37:01	0.0003	0.004	0.2103	0.2061	15.166	3974	0.00381631	3.81631
2022-11-28 16:42:43	0.0003	0.004	0.2127	0.2078	18.2847	3974	0.00460108	4.60108
2022-11-28 16:48:31	0.0003	0.004	0.2137	0.204	39.6574	3974	0.00997921	9.97921
2022-11-28 16:54:49	0.0003	0.0041	0.2061	0.202	14.6226	3974	0.00367956	3.67956

## Sheet: MP4
Time	FiCO2	FeCO2	FiO2	FeO2	O2 Consumption	weight/g	RMR ml/g*min	RMR ml/kg*min
2022-11-18 09:52:46	0.0003	0.0038	0.2076	0.2021	21.0839	4643	0.00454101	4.54101
2022-11-18 09:58:04	0.0003	0.004	0.2054	0.201	16.0333	4643	0.00345322	3.45322
2022-11-18 10:04:04	0.0003	0.004	0.2053	0.201	15.5925	4643	0.00335828	3.35828
2022-11-18 10:10:04	0.0003	0.0041	0.2054	0.2009	16.3833	4643	0.0035286	3.5286
2022-11-18 10:15:46	0.0003	0.0041	0.205	0.2008	15.061	4643	0.00324381	3.24381
2022-11-18 10:21:58	0.0003	0.0041	0.205	0.2008	15.061	4643	0.00324381	3.24381
2022-11-18 10:27:58	0.0003	0.0042	0.2049	0.2007	14.9706	4643	0.00322434	3.22434
2022-11-18 10:33:52	0.0003	0.0042	0.2052	0.2008	15.8518	4643	0.00341413	3.41413
2022-11-18 10:39:46	0.0003	0.0042	0.2054	0.2008	16.7333	4643	0.00360399	3.60399
2022-11-18 10:45:10	0.0003	0.0042	0.2049	0.2008	14.5304	4643	0.00312953	3.12953
2022-11-18 10:52:22	0.0003	0.0043	0.205	0.2004	16.6415	4643	0.00358421	3.58421
2022-11-18 10:57:58	0.0003	0.0043	0.205	0.2005	16.2013	4643	0.00348939	3.48939	3.58421
2022-11-18 11:04:04	0.0003	0.0043	0.205	0.2003	17.0818	4643	0.00367904	3.67904
2022-11-18 11:10:28	0.0003	0.0044	0.205	0.2005	16.111	4643	0.00346996	3.46996
2022-11-18 11:15:34	0.0003	0.0044	0.205	0.2005	16.111	4643	0.00346996	3.46996
2022-11-18 11:21:34	0.0003	0.0042	0.205	0.2004	16.7318	4643	0.00360365	3.60365
2022-11-18 11:27:22	0.0003	0.0042	0.205	0.2006	15.8513	4643	0.00341401	3.41401
2022-11-18 11:33:22	0.0003	0.0042	0.205	0.2008	14.9708	4643	0.00322437	3.22437
2022-11-18 11:39:10	0.0003	0.0042	0.2052	0.201	14.9711	4643	0.00322444	3.22444
2022-11-18 11:45:40	0.0003	0.0042	0.2051	0.2015	12.3291	4643	0.00265541	2.65541
2022-11-18 11:51:46	0.0003	0.0041	0.2049	0.2009	14.1804	4643	0.00305414	3.05414
2022-11-18 11:57:16	0.0004	0.0041	0.205	0.2006	16.0318	4643	0.00345289	3.45289
2022-11-18 12:03:28	0.0003	0.0041	0.2049	0.2006	15.501	4643	0.00333857	3.33857
2022-11-18 12:09:10	0.0004	0.0041	0.205	0.2006	16.0318	4643	0.00345289	3.45289
2022-11-18 12:14:52	0.0003	0.0041	0.2037	0.2006	10.2233	4643	0.00220187	2.20187
2022-11-18 12:21:10	0.0004	0.0041	0.2055	0.2006	18.2363	4643	0.00392771	3.92771
2022-11-18 12:27:46	0.0003	0.0041	0.2076	0.2008	26.5509	4643	0.00571848	5.71848
2022-11-18 12:32:58	0.0003	0.0041	0.205	0.2008	15.061	4643	0.00324381	3.24381
2022-11-18 12:39:58	0.0003	0.0042	0.2051	0.2008	15.4112	4643	0.00331924	3.31924
2022-11-18 12:44:58	0.0003	0.0044	0.2051	0.2006	16.1112	4643	0.00347	3.47
2022-11-18 12:50:46	0.0003	0.0044	0.2051	0.2006	16.1112	4643	0.00347	3.47
2022-11-18 12:57:10	0.0003	0.0045	0.2045	0.2006	13.3801	4643	0.00288177	2.88177
2022-11-18 13:03:28	0.0003	0.0044	0.2048	0.2006	14.7901	4643	0.00318547	3.18547
2022-11-18 13:09:10	0.0003	0.0044	0.2049	0.2006	15.2304	4643	0.00328029	3.28029
2022-11-18 13:15:04	0.0003	0.0044	0.2048	0.2006	14.7901	4643	0.00318547	3.18547
2022-11-18 13:21:34	0.0003	0.0044	0.2048	0.2006	14.7901	4643	0.00318547	3.18547
2022-11-18 13:27:28	0.0003	0.0042	0.2048	0.2005	15.4106	4643	0.0033191	3.3191
2022-11-18 13:33:28	0.0003	0.0044	0.2048	0.2002	16.5507	4643	0.00356466	3.56466
2022-11-18 13:38:46	0.0003	0.0044	0.2048	0.2002	16.5507	4643	0.00356466	3.56466
2022-11-18 13:44:52	0.0003	0.0044	0.2048	0.2002	16.5507	4643	0.00356466	3.56466
2022-11-18 13:50:58	0.0003	0.0042	0.2048	0.2002	16.731	4643	0.00360349	3.60349
2022-11-18 13:56:28	0.0003	0.0042	0.2054	0.2002	19.3762	4643	0.0041732	4.1732
2022-11-18 14:02:46	0.0003	0.0042	0.207	0.2005	25.1254	4643	0.00541146	5.41146
2022-11-18 14:08:58	0.0003	0.0041	0.2045	0.201	11.9801	4643	0.00258024	2.58024
2022-11-18 14:14:46	0.0003	0.0042	0.2045	0.2008	12.7701	4643	0.00275039	2.75039
2022-11-18 14:20:10	0.0003	0.0042	0.2055	0.2007	17.6148	4643	0.00379383	3.79383
2022-11-18 14:26:28	0.0003	0.0042	0.2051	0.2012	13.65	4643	0.00293991	2.93991
2022-11-18 14:32:58	0.0003	0.0042	0.205	0.2	18.4928	4643	0.00398294	3.98294
2022-11-18 14:38:52	0.0003	0.0041	0.205	0.1989	23.4258	4643	0.0050454	5.0454
2022-11-18 14:44:34	0.0003	0.0042	0.205	0.1991	22.455	4643	0.00483632	4.83632
2022-11-18 14:50:10	0.0003	0.0041	0.205	0.1977	28.7088	4643	0.00618324	6.18324
2022-11-18 14:56:16	0.0003	0.004	0.2066	0.1944	50.4468	4643	0.0108651	10.8651
2022-11-18 15:02:22	0.0003	0.0064	0.2052	0.1937	45.1296	4643	0.00971992	9.71992
2022-11-18 15:08:16	0.0003	0.006	0.2052	0.1959	35.803	4643	0.00771119	7.71119
2022-11-18 15:15:04	0.0003	0.0059	0.2052	0.1995	20.0404	4643	0.00431625	4.31625
2022-11-18 15:19:58	0.0003	0.0056	0.2059	0.1919	56.8953	4643	0.012254	12.254
2022-11-18 15:26:28	0.0003	0.0055	0.2059	0.1984	28.3373	4643	0.00610322	6.10322
2022-11-18 15:33:04	0.0003	0.0045	0.2059	0.1977	32.33	4643	0.00696317	6.96317
2022-11-18 15:38:52	0.0003	0.0047	0.2059	0.2041	3.94049	4643	0.000848694	0.848694
2022-11-18 15:44:28	0.0003	0.0039	0.2059	0.1991	26.704	4643	0.00575146	5.75146
2022-11-18 15:50:58	0.0003	0.0036	0.2059	0.2049	1.41274	4643	0.000304273	0.304273
2022-11-18 15:57:04	0.0003	0.0037	0.205	0.2045	-0.867296	4643	-0.000186796	-0.186796
2022-11-18 16:01:46	0.0003	0.0037	0.2054	0.1944	45.376	4643	0.00977298	9.77298
2022-11-18 16:08:16	0.0003	0.0039	0.2045	0.1995	18.7596	4643	0.00404042	4.04042
2022-11-18 16:14:10	0.0003	0.0039	0.2055	0.2041	2.90837	4643	0.000626399	0.626399
2022-11-18 16:20:29	0.0003	0.0039	0.2055	0.1941	46.9612	4643	0.0101144	10.1144
2022-11-18 16:26:11	0.0003	0.0039	0.2055	0.2002	20.089	4643	0.00432673	4.32673
2022-11-18 16:31:41	0.0003	0.0039	0.205	0.1909	58.8264	4643	0.0126699	12.6699
2022-11-18 16:38:23	0.0003	0.0039	0.2049	0.2005	16.1216	4643	0.00347223	3.47223
2022-11-18 16:43:59	0.0003	0.004	0.2049	0.1977	28.3569	4643	0.00610744	6.10744
2022-11-18 16:50:11	0.0003	0.0041	0.2049	0.1927	50.2765	4643	0.0108284	10.8284
2022-11-18 16:55:59	0.0003	0.0041	0.2049	0.2	18.1422	4643	0.00390742	3.90742
2022-11-18 17:02:17	0.0003	0.0041	0.2049	0.1977	28.2667	4643	0.00608802	6.08802
2022-11-18 17:07:59	0.0003	0.0042	0.2049	0.1909	58.1098	4643	0.0125156	12.5156
2022-11-18 17:13:47	0.0003	0.0042	0.2049	0.1988	23.3343	4643	0.0050257	5.0257
2022-11-18 17:19:35	0.0003	0.0041	0.205	0.1966	33.5516	4643	0.00722627	7.22627
2022-11-18 17:25:47	0.0003	0.0041	0.205	0.1987	24.3063	4643	0.00523504	5.23504
2022-11-18 17:32:11	0.0003	0.0041	0.205	0.1991	22.5453	4643	0.00485576	4.85576
2022-11-18 17:38:11	0.0003	0.0041	0.205	0.2005	16.3818	4643	0.00352827	3.52827
2022-11-18 17:43:35	0.0003	0.0042	0.205	0.1987	24.216	4643	0.0052156	5.2156
2022-11-18 17:50:17	0.0003	0.0056	0.205	0.1987	22.9525	4643	0.00494347	4.94347
2022-11-18 17:56:05	0.0003	0.0049	0.205	0.2002	16.9805	4643	0.00365723	3.65723
2022-11-18 18:02:11	0.0003	0.0047	0.2055	0.198	29.0564	4643	0.00625811	6.25811
2022-11-18 18:07:35	0.0003	0.0046	0.2055	0.1977	30.4685	4643	0.00656224	6.56224

## Sheet: MP6
Time	FiCO2	FeCO2	FiO2	FeO2	O2 Consumption	Weight/g	RMR ml/g*min	RMR ml/kg*min
2022-11-21 09:37:48	0.0004	0.0032	0.2075	0.201	26.1407	3452	0.00757262	7.57262
2022-11-21 09:44:12	0.0004	0.0035	0.2036	0.2005	10.85	3452	0.00314311	3.14311
2022-11-21 09:49:24	0.0004	0.0037	0.204	0.2008	11.1103	3452	0.00321851	3.21851
2022-11-21 09:55:24	0.0004	0.0036	0.2044	0.2011	11.6399	3452	0.00337193	3.37193
2022-11-21 10:01:30	0.0003	0.0035	0.2048	0.2003	16.9218	3452	0.00490204	4.90204
2022-11-21 10:07:42	0.0003	0.0035	0.2044	0.2003	15.1593	3452	0.00439145	4.39145
2022-11-21 10:14:06	0.0003	0.0033	0.2028	0.1968	23.6711	3452	0.00685721	6.85721
2022-11-21 10:19:36	0.0003	0.0033	0.201	0.1967	16.1946	3452	0.00469137	4.69137
2022-11-21 10:25:48	0.0003	0.0032	0.2022	0.1958	25.5047	3452	0.00738839	7.38839
2022-11-21 10:30:48	0.0003	0.0032	0.2034	0.1983	19.8161	3452	0.00574046	5.74046
2022-11-21 10:36:48	0.0003	0.0032	0.2032	0.1951	32.9914	3452	0.00955717	9.55717
2022-11-21 10:44:00	0.0003	0.0031	0.2044	0.1986	22.9976	3452	0.00666211	6.66211
2022-11-21 10:49:30	0.0003	0.0037	0.2052	0.1959	37.8814	3452	0.0109737	10.9737
2022-11-21 10:55:48	0.0003	0.004	0.205	0.2001	18.233	3452	0.00528187	5.28187
2022-11-21 11:01:24	0.0003	0.0038	0.2054	0.2003	19.2976	3452	0.00559026	5.59026
2022-11-21 11:07:06	0.0003	0.0037	0.205	0.2005	16.7428	3452	0.00485016	4.85016
2022-11-21 11:13:48	0.0003	0.0036	0.2048	0.201	13.7507	3452	0.0039834	3.9834
2022-11-21 11:18:24	0.0003	0.0035	0.2045	0.2	16.9197	3452	0.00490141	4.90141
2022-11-21 11:25:00	0.0003	0.0035	0.2055	0.201	16.9269	3452	0.0049035	4.9035
2022-11-21 11:31:30	0.0003	0.0033	0.2052	0.2005	17.9862	3452	0.00521036	5.21036
2022-11-21 11:36:42	0.0003	0.0033	0.2053	0.2001	20.1892	3452	0.00584855	5.84855
2022-11-21 11:43:30	0.0003	0.0031	0.2056	0.2003	20.8146	3452	0.00602972	6.02972
2022-11-21 11:49:18	0.0004	0.0032	0.2053	0.2004	19.0488	3452	0.00551818	5.51818
2022-11-21 11:54:54	0.0004	0.0037	0.205	0.2001	18.594	3452	0.00538645	5.38645
2022-11-21 12:01:06	0.0003	0.0036	0.2051	0.2002	18.5949	3452	0.00538671	5.38671
2022-11-21 12:07:00	0.0004	0.0036	0.2054	0.2016	13.8428	3452	0.00401009	4.01009
2022-11-21 12:13:12	0.0004	0.0032	0.2053	0.2005	18.6084	3452	0.0053906	5.3906
2022-11-21 12:19:00	0.0004	0.0031	0.2048	0.2015	12.0908	3452	0.00350256	3.50256
2022-11-21 12:25:48	0.0004	0.0031	0.2046	0.2008	14.2903	3452	0.00413973	4.13973
2022-11-21 12:31:54	0.0004	0.0031	0.205	0.2009	15.6135	3452	0.00452304	4.52304
2022-11-21 12:37:18	0.0004	0.0031	0.2051	0.2001	19.5771	3452	0.00567122	5.67122
2022-11-21 12:42:30	0.0004	0.003	0.2055	0.2008	18.3511	3452	0.00531608	5.31608
2022-11-21 12:49:00	0.0004	0.0031	0.205	0.2008	16.0538	3452	0.00465057	4.65057
2022-11-21 12:55:00	0.0004	0.0031	0.2053	0.2006	18.2584	3452	0.00528921	5.28921
2022-11-21 13:00:00	0.0004	0.0031	0.205	0.2011	14.733	3452	0.00426797	4.26797
2022-11-21 13:06:24	0.0004	0.0032	0.2053	0.2007	17.7275	3452	0.00513543	5.13543
2022-11-21 13:13:06	0.0004	0.0031	0.2055	0.1998	22.6659	3452	0.00656601	6.56601
2022-11-21 13:19:36	0.0004	0.0031	0.2027	0.1964	25.2533	3452	0.00731557	7.31557
2022-11-21 13:25:24	0.0004	0.0031	0.2029	0.2001	9.88909	3452	0.00286474	2.86474
2022-11-21 13:30:54	0.0004	0.0031	0.2084	0.2003	33.3257	3452	0.00965403	9.65403
2022-11-21 13:37:18	0.0003	0.0032	0.2056	0.2004	20.2834	3452	0.00587585	5.87585
2022-11-21 13:42:48	0.0004	0.0031	0.2032	0.2003	10.3285	3452	0.00299204	2.99204
2022-11-21 13:48:42	0.0004	0.0031	0.2005	0.1967	14.2655	3452	0.00413253	4.13253
2022-11-21 13:54:12	0.0004	0.0031	0.2021	0.1987	12.5206	3452	0.00362705	3.62705
2022-11-21 14:01:06	0.0003	0.0032	0.2029	0.1985	16.7364	3452	0.00484831	4.84831
2022-11-21 14:07:48	0.0003	0.0031	0.2029	0.1986	16.3864	3452	0.00474692	4.74692	4.82346
2022-11-21 14:12:54	0.0003	0.0031	0.2033	0.1989	16.829	3452	0.00487514	4.87514
2022-11-21 14:18:06	0.0003	0.0032	0.2021	0.2001	6.20214	3452	0.00179668	1.79668
2022-11-21 14:24:36	0.0004	0.0032	0.2054	0.2003	19.9309	3452	0.00577372	5.77372
2022-11-21 14:30:36	0.0004	0.0031	0.2052	0.2012	15.1747	3452	0.00439592	4.39592
2022-11-21 14:36:18	0.0003	0.0033	0.2035	0.2	12.6971	3452	0.00367819	3.67819
2022-11-21 14:43:12	0.0003	0.0033	0.2095	0.2034	24.2255	3452	0.00701781	7.01781
2022-11-21 14:48:36	0.0004	0.0032	0.2059	0.2013	17.7335	3452	0.00513717	5.13717
2022-11-21 14:55:18	0.0003	0.0031	0.2028	0.2003	8.48289	3452	0.00245738	2.45738
2022-11-21 15:00:42	0.0003	0.0031	0.2011	0.1989	7.17139	3452	0.00207746	2.07746
2022-11-21 15:06:36	0.0003	0.0031	0.2078	0.1998	32.774	3452	0.00949421	9.49421
2022-11-21 15:12:12	0.0003	0.0031	0.2033	0.1984	19.0256	3452	0.00551146	5.51146
2022-11-21 15:19:18	0.0003	0.0031	0.2033	0.1951	33.5229	3452	0.00971114	9.71114
2022-11-21 15:24:48	0.0003	0.0031	0.2062	0.2038	8.03633	3452	0.00232802	2.32802
2022-11-21 15:30:06	0.0003	0.003	0.2014	0.1932	33.5547	3452	0.00972036	9.72036
2022-11-21 15:36:24	0.0004	0.003	0.2057	0.2016	15.7096	3452	0.00455087	4.55087
2022-11-21 15:42:42	0.0003	0.0031	0.2057	0.2014	16.4096	3452	0.00475365	4.75365
2022-11-21 15:48:30	0.0003	0.0031	0.2035	0.1978	22.5433	3452	0.00653049	6.53049
2022-11-21 15:54:00	0.0003	0.0031	0.2008	0.1962	17.6829	3452	0.0051225	5.1225
2022-11-21 16:00:30	0.0003	0.0033	0.2046	0.2001	17.1005	3452	0.00495378	4.95378
2022-11-21 16:05:54	0.0003	0.0031	0.2057	0.2004	20.816	3452	0.00603012	6.03012
2022-11-21 16:11:06	0.0004	0.003	0.2011	0.2	2.52846	3452	0.000732464	0.732464
2022-11-21 16:18:18	0.0003	0.0031	0.203	0.1989	15.5089	3452	0.00449273	4.49273
2022-11-21 16:24:18	0.0003	0.0028	0.203	0.2005	8.75	3452	0.00253476	2.53476
2022-11-21 16:30:42	0.0003	0.0028	0.2075	0.2013	25.0907	3452	0.00726845	7.26845
2022-11-21 16:36:36	0.0003	0.003	0.203	0.1968	24.8201	3452	0.00719007	7.19007
2022-11-21 16:42:42	0.0003	0.0031	0.2061	0.2038	7.59569	3452	0.00220037	2.20037
2022-11-21 16:48:00	0.0003	0.0031	0.2057	0.2013	16.8502	3452	0.0048813	4.8813
2022-11-21 16:54:06	0.0003	0.003	0.2054	0.2011	16.4976	3452	0.00477913	4.77913
2022-11-21 17:00:00	0.0004	0.003	0.2005	0.1927	31.8642	3452	0.00923066	9.23066
2022-11-21 17:05:54	0.0003	0.003	0.2027	0.1951	30.9601	3452	0.00896874	8.96874
2022-11-21 17:12:00	0.0004	0.0028	0.2005	0.1981	8.4	3452	0.00243337	2.43337
2022-11-21 17:18:48	0.0003	0.0031	0.2091	0.2047	16.8805	3452	0.00489008	4.89008
2022-11-21 17:23:54	0.0003	0.003	0.2099	0.2037	24.9544	3452	0.00722896	7.22896
2022-11-21 17:29:48	0.0003	0.003	0.2002	0.1935	26.9544	3452	0.00780834	7.80834
2022-11-21 17:36:18	0.0003	0.003	0.2051	0.2003	18.6964	3452	0.00541612	5.41612
2022-11-21 17:42:18	0.0003	0.0028	0.2045	0.2	17.5495	3452	0.00508386	5.08386
2022-11-21 17:47:54	0.0003	0.0028	0.2075	0.2015	24.2074	3452	0.00701258	7.01258
2022-11-21 17:53:54	0.0004	0.003	0.2075	0.2005	28.5322	3452	0.0082654	8.2654
2022-11-21 17:59:54	0.0003	0.0028	0.2087	0.2007	33.0771	3452	0.009582	9.582
2022-11-21 18:06:12	0.0003	0.003	0.2058	0.2005	20.9081	3452	0.0060568	6.0568
2022-11-21 18:11:36	0.0003	0.003	0.2051	0.2003	18.6964	3452	0.00541612	5.41612
2022-11-21 18:18:06	0.0003	0.003	0.2078	0.2019	23.5878	3452	0.0068331	6.8331
2022-11-21 18:24:18	0.0003	0.0031	0.2051	0.2004	18.1658	3452	0.00526241	5.26241

## Sheet: MP7
Time	FiCO2	FeCO2	FiO2	FeO2	O2 Consumption	weight/g	RMR ml/g*min	RMR ml/kg*min
2022-11-17 10:01:00	0.0004	0.0031	0.2062	0.1956	44.2825	4076	0.0108642	10.8642
2022-11-17 10:08:00	0.0003	0.0031	0.2051	0.1965	35.3378	4076	0.00866973	8.66973
2022-11-17 10:14:00	0.0004	0.0031	0.2051	0.1987	25.7414	4076	0.00631535	6.31535
2022-11-17 10:21:00	0.0003	0.0032	0.2051	0.1991	23.7995	4076	0.00583894	5.83894
2022-11-17 10:25:00	0.0003	0.0032	0.2051	0.1998	20.7174	4076	0.00508277	5.08277
2022-11-17 10:32:00	0.0003	0.0032	0.2051	0.2016	12.7918	4076	0.00313833	3.13833
2022-11-17 10:39:00	0.0003	0.0033	0.2052	0.2002	19.3072	4076	0.00473681	4.73681
2022-11-17 10:44:00	0.0003	0.0033	0.2055	0.2016	14.4648	4076	0.00354876	3.54876
2022-11-17 10:50:00	0.0003	0.0033	0.2053	0.202	11.8213	4076	0.00290021	2.90021
2022-11-17 10:55:00	0.0003	0.0035	0.2054	0.201	16.4857	4076	0.00404457	4.04457
2022-11-17 11:02:00	0.0003	0.0035	0.2053	0.2017	12.9617	4076	0.00318	3.18
2022-11-17 11:08:00	0.0003	0.0035	0.2052	0.201	15.6036	4076	0.00382817	3.82817
2022-11-17 11:14:00	0.0003	0.0035	0.2052	0.201	15.6036	4076	0.00382817	3.82817
2022-11-17 11:20:00	0.0003	0.0035	0.2051	0.201	15.1628	4076	0.00372001	3.72001
2022-11-17 11:26:00	0.0003	0.0035	0.2051	0.2008	16.0434	4076	0.00393606	3.93606
2022-11-17 11:32:00	0.0003	0.0035	0.2048	0.2008	14.7211	4076	0.00361166	3.61166
2022-11-17 11:38:00	0.0003	0.0033	0.2055	0.1987	27.2401	4076	0.00668304	6.68304
2022-11-17 11:44:00	0.0003	0.0033	0.2063	0.2011	20.2014	4076	0.00495618	4.95618
2022-11-17 11:50:00	0.0003	0.0033	0.205	0.2011	14.4623	4076	0.00354815	3.54815
2022-11-17 11:55:00	0.0003	0.0033	0.2041	0.2001	14.8975	4076	0.00365494	3.65494
2022-11-17 12:01:00	0.0003	0.0033	0.2041	0.2001	14.8975	4076	0.00365494	3.65494
2022-11-17 12:08:00	0.0003	0.0032	0.2042	0.2001	15.4277	4076	0.00378501	3.78501
2022-11-17 12:14:00	0.0003	0.0033	0.2041	0.2007	12.259	4076	0.00300761	3.00761
2022-11-17 12:20:00	0.0003	0.0032	0.2041	0.2007	12.3488	4076	0.00302963	3.02963
2022-11-17 12:26:00	0.0003	0.0032	0.205	0.2007	16.3135	4076	0.00400234	4.00234
2022-11-17 12:31:00	0.0003	0.0032	0.205	0.2007	16.3135	4076	0.00400234	4.00234
2022-11-17 12:37:00	0.0003	0.0032	0.2055	0.2008	18.0795	4076	0.0044356	4.4356
2022-11-17 12:43:00	0.0003	0.0033	0.2055	0.2007	18.4295	4076	0.00452147	4.52147
2022-11-17 12:49:00	0.0003	0.0033	0.2055	0.2009	17.5485	4076	0.00430531	4.30531
2022-11-17 12:56:00	0.0003	0.0033	0.2041	0.2009	11.3795	4076	0.00279183	2.79183
2022-11-17 13:02:00	0.0003	0.0033	0.2041	0.2005	13.1385	4076	0.00322339	3.22339
2022-11-17 13:08:00	0.0003	0.0032	0.2047	0.2009	14.1108	4076	0.00346192	3.46192
2022-11-17 13:14:00	0.0003	0.0032	0.2058	0.2008	19.4046	4076	0.0047607	4.7607
2022-11-17 13:20:00	0.0003	0.0032	0.2058	0.2008	19.4046	4076	0.0047607	4.7607
2022-11-17 13:26:00	0.0003	0.0032	0.207	0.2008	24.7149	4076	0.00606353	6.06353
2022-11-17 13:31:00	0.0003	0.0033	0.2068	0.2012	21.9725	4076	0.00539071	5.39071
2022-11-17 13:37:00	0.0003	0.0032	0.206	0.2014	17.6437	4076	0.00432868	4.32868
2022-11-17 13:44:00	0.0003	0.0033	0.2045	0.2005	14.8997	4076	0.00365548	3.65548
2022-11-17 13:49:00	0.0003	0.0033	0.205	0.2008	15.783	4076	0.00387218	3.87218
2022-11-17 13:56:00	0.0003	0.0033	0.205	0.2008	15.783	4076	0.00387218	3.87218
2022-11-17 14:01:00	0.0003	0.0033	0.205	0.2008	15.783	4076	0.00387218	3.87218
2022-11-17 14:07:00	0.0003	0.0032	0.205	0.2013	13.672	4076	0.00335427	3.35427
2022-11-17 14:14:00	0.0003	0.0032	0.205	0.2015	12.7915	4076	0.00313825	3.13825
2022-11-17 14:20:00	0.0003	0.0033	0.205	0.2018	11.3805	4076	0.00279208	2.79208
2022-11-17 14:25:00	0.0003	0.0033	0.205	0.2023	9.17925	4076	0.00225202	2.25202
2022-11-17 14:31:00	0.0003	0.0032	0.206	0.2012	18.5253	4076	0.00454497	4.54497
2022-11-17 14:37:00	0.0003	0.0032	0.2055	0.2005	19.4011	4076	0.00475984	4.75984
2022-11-17 14:43:00	0.0003	0.0032	0.2055	0.2005	19.4011	4076	0.00475984	4.75984
2022-11-17 14:49:00	0.0003	0.0032	0.2055	0.2005	19.4011	4076	0.00475984	4.75984
2022-11-17 14:55:00	0.0003	0.0032	0.2055	0.2005	19.4011	4076	0.00475984	4.75984
2022-11-17 15:01:00	0.0003	0.0032	0.2055	0.2015	14.9958	4076	0.00367905	3.67905
2022-11-17 15:07:00	0.0003	0.0032	0.2054	0.2016	14.1143	4076	0.00346277	3.46277
2022-11-17 15:12:00	0.0003	0.0032	0.2055	0.2022	11.9121	4076	0.0029225	2.9225
2022-11-17 15:14:00	0.0003	0.0032	0.2055	0.201	17.1985	4076	0.00421945	4.21945
2022-11-17 15:19:00	0.0003	0.0033	0.2055	0.2022	11.8216	4076	0.00290029	2.90029
2022-11-17 15:25:00	0.0003	0.0032	0.2053	0.2013	14.9946	4076	0.00367875	3.67875
2022-11-17 15:31:00	0.0003	0.0032	0.2053	0.2012	15.435	4076	0.0037868	3.7868
2022-11-17 15:37:00	0.0003	0.0032	0.2053	0.2012	15.435	4076	0.0037868	3.7868
2022-11-17 15:43:00	0.0003	0.0032	0.2053	0.2007	17.6371	4076	0.00432706	4.32706
2022-11-17 15:49:00	0.0003	0.0033	0.2051	0.2007	16.6643	4076	0.00408839	4.08839
2022-11-17 15:55:00	0.0003	0.0032	0.2052	0.2007	17.1958	4076	0.00421879	4.21879
2022-11-17 16:01:00	0.0003	0.0032	0.205	0.2005	17.194	4076	0.00421836	4.21836
2022-11-17 16:07:00	0.0003	0.0032	0.2045	0.2009	13.2298	4076	0.00324579	3.24579
2022-11-17 16:13:00	0.0003	0.0033	0.2043	0.2009	12.2595	4076	0.00300772	3.00772	3.12305
2022-11-17 16:19:00	0.0003	0.0033	0.2043	0.2008	12.6993	4076	0.00311563	3.11563
2022-11-17 16:26:00	0.0003	0.0032	0.2043	0.2005	14.1088	4076	0.00346143	3.46143
2022-11-17 16:31:00	0.0003	0.0032	0.204	0.2005	12.7882	4076	0.00313744	3.13744
2022-11-17 16:37:00	0.0003	0.0032	0.2052	0.2005	18.0765	4076	0.00443487	4.43487
2022-11-17 16:43:00	0.0003	0.0032	0.2052	0.2005	18.0765	4076	0.00443487	4.43487
2022-11-17 16:48:00	0.0003	0.0032	0.2052	0.2012	14.994	4076	0.0036786	3.6786
2022-11-17 16:54:00	0.0003	0.0032	0.2048	0.2	18.5127	4076	0.00454187	4.54187
2022-11-17 17:01:00	0.0003	0.0032	0.2055	0.2005	19.4011	4076	0.00475984	4.75984
2022-11-17 17:07:00	0.0003	0.0031	0.2055	0.2008	18.17	4076	0.00445781	4.45781
2022-11-17 17:13:00	0.0003	0.0032	0.2066	0.201	22.0608	4076	0.00541236	5.41236
2022-11-17 17:19:00	0.0003	0.0032	0.2066	0.2006	23.8253	4076	0.00584527	5.84527
2022-11-17 17:25:00	0.0003	0.0032	0.2056	0.2019	13.6747	4076	0.00335492	3.35492
2022-11-17 17:31:00	0.0003	0.0032	0.2066	0.2012	21.1785	4076	0.0051959	5.1959
2022-11-17 17:37:00	0.0003	0.0032	0.2066	0.2014	20.2962	4076	0.00497944	4.97944
2022-11-17 17:42:00	0.0003	0.0032	0.2073	0.203	16.3314	4076	0.00400672	4.00672
2022-11-17 17:48:00	0.0003	0.0032	0.2068	0.2011	22.505	4076	0.00552135	5.52135
2022-11-17 17:54:00	0.0003	0.0032	0.2062	0.2007	21.6138	4076	0.00530271	5.30271

## Sheet: MP8
Time	FiCO2	FeCO2	FiO2	FeO2	O2 Consumption	weight/g	RMR ml/g*min	RMR ml/kg*min
2022-11-23 10:05:54	0.0003	0.003	0.1929	0.1883	17.6894	4381	0.00403775	4.03775
2022-11-23 10:12:12	0.0003	0.003	0.1959	0.1904	21.6375	4381	0.00493895	4.93895
2022-11-23 10:17:36	0.0003	0.003	0.2066	0.1987	32.3892	4381	0.00739312	7.39312
2022-11-23 10:23:36	0.0003	0.0031	0.2006	0.1987	5.85954	4381	0.00133749	1.33749
2022-11-23 10:29:36	0.0003	0.0032	0.2066	0.2022	16.7671	4381	0.00382723	3.82723
2022-11-23 10:34:54	0.0003	0.0032	0.208	0.2037	16.3369	4381	0.00372903	3.72903
2022-11-23 10:41:42	0.0003	0.0032	0.2045	0.2002	16.3096	4381	0.00372281	3.72281
2022-11-23 10:47:36	0.0003	0.0032	0.2061	0.2012	18.9672	4381	0.00432943	4.32943
2022-11-23 10:53:18	0.0003	0.0032	0.2055	0.201	17.1985	4381	0.00392569	3.92569
2022-11-23 11:00:18	0.0003	0.0032	0.2055	0.2005	19.4011	4381	0.00442846	4.42846
2022-11-23 11:04:42	0.0003	0.0032	0.2055	0.2001	21.1632	4381	0.00483068	4.83068
2022-11-23 11:11:42	0.0003	0.0032	0.2055	0.2	21.6037	4381	0.00493124	4.93124
2022-11-23 11:17:36	0.0003	0.0033	0.2065	0.2002	25.0558	4381	0.00571919	5.71919
2022-11-23 11:24:24	0.0003	0.0033	0.205	0.2	19.305	4381	0.00440654	4.40654
2022-11-23 11:30:00	0.0003	0.0035	0.2063	0.2006	22.2243	4381	0.00507289	5.07289
2022-11-23 11:35:18	0.0003	0.0036	0.2066	0.2011	21.2551	4381	0.00485165	4.85165
2022-11-23 11:41:36	0.0003	0.0036	0.2034	0.2005	9.79253	4381	0.00223523	2.23523
2022-11-23 11:48:06	0.0003	0.0036	0.202	0.1998	6.72544	4381	0.00153514	1.53514
2022-11-23 11:53:48	0.0003	0.0037	0.2124	0.2069	21.2321	4381	0.00484642	4.84642
2022-11-23 11:59:30	0.0003	0.0037	0.2045	0.2005	14.5398	4381	0.00331884	3.31884
2022-11-23 12:04:48	0.0003	0.0037	0.2037	0.2007	10.1419	4381	0.00231497	2.31497
2022-11-23 12:11:30	0.0003	0.0037	0.203	0.2004	8.38683	4381	0.00191436	1.91436
2022-11-23 12:16:48	0.0003	0.0037	0.2046	0.2002	16.3003	4381	0.00372068	3.72068
2022-11-23 12:23:48	0.0003	0.0038	0.2102	0.2035	26.4308	4381	0.00603305	6.03305
2022-11-23 12:29:18	0.0003	0.0038	0.2052	0.2004	17.9747	4381	0.00410288	4.10288
2022-11-23 12:34:48	0.0003	0.0038	0.2052	0.2006	17.094	4381	0.00390185	3.90185
2022-11-23 12:41:18	0.0003	0.0038	0.2052	0.2003	18.4151	4381	0.00420339	4.20339
2022-11-23 12:46:54	0.0003	0.0037	0.208	0.2	32.2283	4381	0.00735638	7.35638
2022-11-23 12:53:30	0.0003	0.0037	0.2052	0.201	15.4229	4381	0.00352041	3.52041
2022-11-23 12:59:24	0.0003	0.0037	0.2052	0.2006	17.1843	4381	0.00392247	3.92247
2022-11-23 13:05:06	0.0003	0.0036	0.2052	0.2003	18.5958	4381	0.00424465	4.24465
2022-11-23 13:11:42	0.0003	0.0037	0.2052	0.2007	16.744	4381	0.00382196	3.82196
2022-11-23 13:17:18	0.0003	0.0038	0.2053	0.2009	16.2138	4381	0.00370093	3.70093
2022-11-23 13:22:42	0.0003	0.0037	0.2054	0.2004	18.9476	4381	0.00432494	4.32494
2022-11-23 13:28:48	0.0003	0.0037	0.2055	0.2001	20.7106	4381	0.00472736	4.72736
2022-11-23 13:34:42	0.0003	0.0038	0.2053	0.2002	19.2967	4381	0.00440463	4.40463
2022-11-23 13:40:54	0.0003	0.0037	0.2052	0.2003	18.5054	4381	0.00422402	4.22402
2022-11-23 13:46:18	0.0003	0.0037	0.205	0.2003	17.6233	4381	0.00402266	4.02266
2022-11-23 13:52:24	0.0003	0.0036	0.2048	0.2011	13.3106	4381	0.00303825	3.03825
2022-11-23 13:58:54	0.0003	0.0036	0.2048	0.2011	13.3106	4381	0.00303825	3.03825	3.03825
2022-11-23 14:05:12	0.0003	0.0036	0.2048	0.2011	13.3106	4381	0.00303825	3.03825
2022-11-23 14:10:24	0.0003	0.0036	0.2049	0.2	18.5931	4381	0.00424404	4.24404
2022-11-23 14:16:06	0.0003	0.0036	0.2049	0.2005	16.3922	4381	0.00374165	3.74165
2022-11-23 14:23:18	0.0003	0.0035	0.2052	0.2003	18.6862	4381	0.00426527	4.26527
2022-11-23 14:29:18	0.0003	0.0035	0.2052	0.2001	19.5669	4381	0.00446631	4.46631
2022-11-23 14:34:48	0.0003	0.0035	0.2052	0.2002	19.1265	4381	0.00436579	4.36579
2022-11-23 14:40:18	0.0003	0.0035	0.2052	0.2007	16.9247	4381	0.00386321	3.86321
2022-11-23 14:46:30	0.0003	0.0036	0.205	0.2009	15.072	4381	0.00344031	3.44031
2022-11-23 14:53:12	0.0003	0.0033	0.205	0.2003	17.9843	4381	0.00410506	4.10506
2022-11-23 14:59:18	0.0003	0.0033	0.205	0.2007	16.2233	4381	0.0037031	3.7031
2022-11-23 15:05:18	0.0003	0.0035	0.2048	0.2005	16.0415	4381	0.00366162	3.66162
2022-11-23 15:11:00	0.0003	0.0033	0.2049	0.2	18.8637	4381	0.0043058	4.3058
2022-11-23 15:16:54	0.0003	0.0036	0.2049	0.1995	20.7941	4381	0.00474643	4.74643
2022-11-23 15:22:36	0.0003	0.0033	0.2051	0.1998	20.6271	4381	0.0047083	4.7083
2022-11-23 15:27:30	0.0003	0.0035	0.2051	0.2009	15.6031	4381	0.00356153	3.56153
2022-11-23 15:34:54	0.0003	0.0036	0.2051	0.1989	24.3189	4381	0.00555099	5.55099
2022-11-23 15:40:24	0.0003	0.0036	0.2051	0.2001	19.0352	4381	0.00434495	4.34495
2022-11-23 15:46:48	0.0003	0.0036	0.2052	0.2004	18.1554	4381	0.00414413	4.14413
2022-11-23 15:53:00	0.0003	0.0038	0.2052	0.2001	19.2958	4381	0.00440443	4.40443
2022-11-23 15:58:48	0.0003	0.004	0.2052	0.2001	19.1151	4381	0.00436318	4.36318
2022-11-23 16:04:30	0.0003	0.004	0.205	0.2	18.6733	4381	0.00426233	4.26233
2022-11-23 16:10:18	0.0003	0.004	0.205	0.1999	19.1135	4381	0.00436282	4.36282
2022-11-23 16:16:42	0.0003	0.0038	0.205	0.1999	19.294	4381	0.00440402	4.40402
2022-11-23 16:22:12	0.0003	0.0037	0.2052	0.1998	20.7072	4381	0.0047266	4.7266
2022-11-23 16:28:18	0.0003	0.0037	0.2051	0.1886	69.5802	4381	0.0158823	15.8823
2022-11-23 16:34:00	0.0003	0.0036	0.2049	0.189	67.0147	4381	0.0152967	15.2967
2022-11-23 16:40:12	0.0003	0.0038	0.2052	0.2004	17.9747	4381	0.00410288	4.10288
2022-11-23 16:46:36	0.0003	0.0037	0.2058	0.1995	24.6802	4381	0.00563345	5.63345
2022-11-23 16:52:36	0.0003	0.0037	0.2051	0.1986	25.5495	4381	0.00583189	5.83189
2022-11-23 16:58:30	0.0003	0.0036	0.2051	0.1967	34.0057	4381	0.00776208	7.76208
2022-11-23 17:04:30	0.0003	0.0035	0.2051	0.1967	34.096	4381	0.00778269	7.78269
2022-11-23 17:10:42	0.0003	0.0035	0.2051	0.1987	25.2898	4381	0.00577261	5.77261
2022-11-23 17:15:42	0.0003	0.0036	0.2048	0.2001	17.712	4381	0.00404291	4.04291
2022-11-23 17:22:00	0.0003	0.0036	0.2036	0.2005	10.671	4381	0.00243576	2.43576
2022-11-23 17:28:12	0.0003	0.0037	0.2045	0.2	16.7397	4381	0.00382098	3.82098
2022-11-23 17:35:12	0.0003	0.0037	0.2047	0.1998	18.5013	4381	0.00422307	4.22307
2022-11-23 17:40:54	0.0003	0.0036	0.205	0.2	19.0343	4381	0.00434473	4.34473
